# Supplementary material for: Safe traveling in public transport amid COVID-19
Source: Sci Adv. 2021 Oct 22;7(43):eabg3691. doi: 10.1126/sciadv.abg3691 (PMC8535823; doi:10.1126/sciadv.abg3691)
Supplement: Supplementary file 2 — Movies S1 to S3 [file sciadv.abg3691_movies_s1_to_s3.zip]

Archive with 3 entries (3 files):
- sciadv.abg3691_movie_s1.mp4
- sciadv.abg3691_movie_s2.mp4
- sciadv.abg3691_movie_s3.mp4
