# Supplementary material for: Safe traveling in public transport amid COVID-19
Source: Sci Adv. 2021 Oct 22;7(43):eabg3691. doi: 10.1126/sciadv.abg3691 (PMC8535823; doi:10.1126/sciadv.abg3691)
Supplement: Supplementary file 3 — Data file S1 [file sciadv.abg3691_data_file_s1.zip]

Archive with 1 entries (1 files):
- sciadv.abg3691_data_file_s1.xlsx
