# Supplementary material for: Safe traveling in public transport amid COVID-19
Source: Sci Adv. 2021 Oct 22;7(43):eabg3691. doi: 10.1126/sciadv.abg3691 (PMC8535823; doi:10.1126/sciadv.abg3691)
Supplement: Supplementary file 3 — Data file S1 [file sciadv.abg3691_data_file_s1.zip › sciadv.abg3691_data_file_s1.xlsx]

## Sheet: Fig.4, 5., S15 & Table S11, 12
	Fig. 4.
	Congestion Level (%)	Interval (m)	Number of Exposed				Reduction in infection rate
							compared to Case1
			Case1	Case2	Case3	Case4	Case 2	Case 3	Case 4
	170-180	0.51	8975	-	830	-	-	-0.908	-
	160-170	0.53	8361	-	809	-	-	-0.903	-
	150-160	0.55	5007	-	378	-	-	-0.925	-
	140-150	0.56	3254	1096	40	4	-0.663	-0.988	-0.999
	130-140	0.59	2257	424	29	11	-0.812	-0.987	-0.995
	120-130	0.61	4019	817	37	11	-0.797	-0.991	-0.997
	110-120	0.64	114	52	14	14	-0.544	-0.877	-0.877
	100-110	0.67	586	200	104	29	-0.658	-0.823	-0.95
	90-100	0.7	601	550	112	34	-0.084	-0.813	-0.943
	80-90	0.75	1271	939	176	55	-0.261	-0.862	-0.957				Social distancing	Mandatory wearing mask	Social distancing and mandatory wearing mask
	70-80	0.8	870	349	65	19	-0.599	-0.926	-0.978			30 days after an outbreak	-0.398	-0.958	-0.966
	60-70	0.86	957	375	69	19	-0.608	-0.928	-0.98			During peak hour	-0.644	-0.935	-0.981
	50-60	0.94	364	283	115	26	-0.223	-0.684	-0.93
	40-50	1.06	427	136	30	10	-0.681	-0.93	-0.978
	30-40	1.22	160	22	17	8	-0.866	-0.894	-0.953
	20-30	1.49	56	18	10	5	-0.676	-0.82	-0.91
	10~20	2.11	14	7	6	3	-0.5	-0.571	-0.786
	total		195596	69537	12806	3785	-0.644	-0.935	-0.981
	Days	P(Exposed)				Reduction in infection rate compared to Case 1
		Case 1	Case 2	Case 3	Case 4	Case 2	Case 3	Case 4
	1	0.0021	0.0021	0.0021	0.002	0	-0.033	-0.067
	2	0.0022	0.0021	0.0021	0.002	-0.032	-0.065	-0.097
	3	0.0025	0.0022	0.0021	0.002	-0.114	-0.171	-0.2
	4	0.0028	0.0023	0.0021	0.002	-0.179	-0.231	-0.282
	5	0.0029	0.0024	0.0021	0.002	-0.171	-0.268	-0.317
	6	0.003	0.0025	0.0021	0.002	-0.186	-0.302	-0.349
	7	0.003	0.0025	0.0021	0.002	-0.163	-0.302	-0.349
	8	0.0033	0.0026	0.0022	0.002	-0.213	-0.34	-0.404
	9	0.0037	0.0028	0.0023	0.002	-0.231	-0.365	-0.462
	10	0.004	0.0032	0.0023	0.002	-0.196	-0.411	-0.5
	11	0.0046	0.0035	0.0023	0.002	-0.246	-0.492	-0.569
	12	0.0064	0.0055	0.0024	0.002	-0.143	-0.626	-0.692
	13	0.0075	0.0063	0.0025	0.002	-0.16	-0.66	-0.736
	14	0.0089	0.0077	0.0026	0.002	-0.135	-0.706	-0.778
	15	0.01	0.0088	0.0026	0.0019	-0.12	-0.739	-0.81
	16	0.0117	0.0091	0.0026	0.0019	-0.224	-0.776	-0.836
	17	0.0139	0.0093	0.0026	0.0021	-0.33	-0.812	-0.853
	18	0.0168	0.0099	0.0026	0.0021	-0.409	-0.844	-0.878
	19	0.0204	0.011	0.0026	0.0022	-0.46	-0.872	-0.893
	20	0.0229	0.0129	0.0026	0.0021	-0.438	-0.886	-0.91
	21	0.0254	0.0141	0.0029	0.0021	-0.446	-0.886	-0.919
	22	0.029	0.0167	0.0029	0.0022	-0.424	-0.9	-0.924
	23	0.0372	0.0186	0.003	0.0023	-0.5	-0.92	-0.939
	24	0.0485	0.0225	0.003	0.0024	-0.536	-0.937	-0.95
	25	0.0563	0.0284	0.0033	0.0025	-0.495	-0.942	-0.956
	26	0.0632	0.0337	0.0033	0.0026	-0.468	-0.949	-0.959
	27	0.0693	0.0393	0.0034	0.0028	-0.434	-0.951	-0.96
	28	0.0688	0.037	0.0035	0.0028	-0.462	-0.95	-0.96
	29	0.0802	0.0484	0.0037	0.0028	-0.397	-0.954	-0.965
	30	0.0873	0.0526	0.0037	0.003	-0.398	-0.958	-0.966

## Sheet: Fig.S3. & Table S1.
	Classification	size	Distance							0.5 m	1 m	1.5 m	2 m	3 m
			0.5 m	1 m	1.5 m	2 m	3 m		Exhalation in No mask	79530	19680	10160	7960	5460
	No mask	0.253 µm	16160	6170	3910	2710	1660		Exhalation of Mask	1620	1328	945	788	337
		0.298 µm	13970	4150	2550	1950	1100		Reduction in infection rate (exhalation)	-0.97963	-0.93252	-0.906988	-0.901005	-0.938278
		0.352 µm	9060	1950	1000	800	450			0.5 m	1 m	1.5 m	2 m	3 m
		0.414 µm	11220	1950	750	600	550		Exhalation of Mask	1620	1328	945	788	337
		0.488 µm	11730	2110	700	650	550		Exhalation and Inhalation of Mask	21	17	12	10	4
		0.576 µm	10440	2050	850	850	750		Reduction in infection rate (exhalation and inhalation)
		0.679 µm	6950	1300	400	400	400
		total	79530	19680	10160	7960	5460
	KF94	0.253 µm	1212	1005	622	575	227
	(exhalation)	0.298 µm	43	0	0	0	0
		0.352 µm	178	178	178	105	105
		0.414 µm	77	77	77	58	5
		0.488 µm	110	68	68	50	0
		0.576 µm	0	0	0	0	0
		0.679 µm	0	0	0	0	0
		total	1620	1328	945	788	337
	KF94	0.253 µm	16	13	8	7	3
	(exhalation and	0.298 µm	1	0	0	0	0
	inhalation)	0.352 µm	2	2	2	1	1
		0.414 µm	1	1	1	1	0
		0.488 µm	1	1	1	1	0
		0.576 µm	0	0	0	0	0
		0.679 µm	0	0	0	0	0
		total	21	17	12	10	4
	Reduction in infection rate (exhalation)		0.9796	0.9325	0.907	0.901	0.9383
	Reduction in infection rate (exhalation and inhalation)		0.9997	0.9991	0.9988	0.9987	0.9992
					0.5	m	(60 sec)						1	m	(60 sec)							1.5	m	(60 sec)					2	m	(60 sec)							3	m	(60 sec)
	KF94, opc	60 sec						KF94, ELPI	60 sec						0.5
Distance, size	0.5 m	1 m	1.5 m	2 m	3 m		Distance, size	0.5	1	1.5	2	3			no mask	KF94																				no mask	KF94
0.253 um	600	1567	1276	570	405		0.010µm	4092.87	3620.48	3113.14	964.895	87.746		0.253 um	606	600																			0.010µm	2946.37	4092.87
0.298 um	480	1051	916	295	245		0.021µm	473.435	354.405	311.423	92.715	26.4761		0.298 um	205	480																			0.021µm	115.887	473.435
0.352 um	310	580	540	245	160		0.40µm	158.787	88.2551	65.2638	25.8401	3.68489		0.352 um	40	310																			0.40µm	38.5533	158.787
0.414 um	210	615	380	110	85		0.71µm	69.2348	32.7119	10.5199	0.00999644	0		0.414 um	110	210																			0.71µm	0	69.2348
0.488 um	60	255	300	90	25		0.121µm	36.5463	27.4082	20.5293	6.02852	0.630155		0.488 um	15	60																			0.121µm	1.60347	36.5463
0.576 um	15	95	75	55	30		0.198µm	5.57132	7.1322	3.92347	1.23575	0.282314		0.576 um	5	15																			0.198µm	0	5.57132
0.679 um	0	25	30	20	20		0.312µm	-1.25776	-1.19241	-1.27177	-0.102912	0.190924		0.679 um	10	0																			0.312µm	-0.826236	-1.25776
0.800 um	5	10	30	10	5		0.479µm	-0.102759	-0.11421	-0.0169991	0.00276873	0.0386609		0.800 um	-5	5																			0.479µm	-0.855651	-0.102759
0.943 um	0	0	15	5	5		0.756µm	-0.0420257	-0.0930097	-0.000234563	-0.00333212	-0.00758364		0.943 um	-10	0																			0.756µm	-0.307138	-0.0420257
1.112 um	10	10	5	0	0		1.243µm	-0.0977223	-0.106581	-0.069935	-0.0608942	0.0466313		1.112 um	-5	10																			1.243µm	0	-0.0977223
1.310 um	0	0	5	5	0		2.007µm	-0.000106781	-0.00416336	-0.00135359	-0.000653253	0.00218416		1.310 um	0	0																			2.007µm	-0.102889	-0.000106781
1.545 um	0	0	0	5	0		3.007µm	0	0	0	0	0		1.545 um	5	0																			3.007µm	-0.0473694	0
1.821 um	0	10	0	5	5		4.433µm	-0.00541795	-0.00580499	-0.00288813	-0.00133285	0.00417997		1.821 um	5	0																			4.433µm	-0.0344639	-0.00541795
2.146 um	-5	-5	0	0	0		7.288µm	-0.000276121	-0.00169166	-0.00072983	-0.000215334	0.000127348		2.146 um	0	-5																			7.288µm	-0.0219969	-0.000276121
2.530 um	0	5	0	0	0									2.530 um	5	0
2.982 um	0	0	0	0	0									2.982 um	0	0
	no, OPC	60 sec						no, ELPI	60 sec						1m ,																					no mask	KF94
Distance, size	0.5	1	1.5	2	3		Distance, size	0.5	1	1.5	2	3			no mask	KF94																			0.010µm	2161.96	3620.48
0.253 um	606	635	795	1446	4369		0.010µm	2946.37	2161.96	5917.82	4549.58	18572.8		0.253 um	635	1567																			0.021µm	38.8324	354.405
0.298 um	205	280	675	1055	2530		0.021µm	115.887	38.8324	411.434	360.013	1405.52		0.298 um	280	1051																			0.40µm	21.3523	88.2551
0.352 um	40	195	350	525	1441		0.40µm	38.5533	21.3523	146.738	113.909	163.124		0.352 um	195	580																			0.71µm	0	32.7119
0.414 um	110	195	210	230	1212		0.71µm	0	0	0	0	0		0.414 um	195	615																			0.121µm	2.12126	27.4082
0.488 um	15	85	140	215	760		0.121µm	1.60347	2.12126	22.9927	11.2068	16.9397		0.488 um	85	255																			0.198µm	0	7.1322
0.576 um	5	50	55	50	390		0.198µm	0	0	0	-0.032101	-0.0362281		0.576 um	50	95																			0.312µm	-0.851481	-1.19241
0.679 um	10	25	60	15	180		0.312µm	-0.826236	-0.851481	-2.73225	-2.16458	-8.53398		0.679 um	25	25																			0.479µm	-0.733377	-0.11421
0.800 um	-5	10	15	15	85		0.479µm	-0.855651	-0.733377	-1.86239	-1.38858	-4.38032		0.800 um	10	10																			0.756µm	-0.212681	-0.0930097
0.943 um	-10	-5	0	15	125		0.756µm	-0.307138	-0.212681	-1.03553	-0.479287	-1.09012		0.943 um	-5	0																			1.243µm	0	-0.106581
1.112 um	-5	5	5	20	50		1.243µm	0	0	0	-0.00498974	-0.0172782		1.112 um	5	10																			2.007µm	-0.0960371	-0.00416336
1.310 um	0	-5	5	10	40		2.007µm	-0.102889	-0.0960371	-0.285036	-0.173238	-0.411017		1.310 um	-5	0																			3.007µm	-0.0415173	0
1.545 um	5	5	10	15	50		3.007µm	-0.0473694	-0.0415173	-0.129763	-0.110039	-0.392244		1.545 um	5	0																			4.433µm	-0.0265026	-0.00580499
1.821 um	5	5	5	5	35		4.433µm	-0.0344639	-0.0265026	-0.0914752	-0.0726026	-0.231167		1.821 um	5	10																			7.288µm	-0.0191094	-0.00169166
2.146 um	0	5	10	0	40		7.288µm	-0.0219969	-0.0191094	-0.0568189	-0.0430607	-0.116177		2.146 um	5	-5
2.530 um	5	2	12	15	40									2.530 um	2	5
2.982 um	0	2	2	0	25									2.982 um	2	0
																																				no mask	KF94
																																			0.010µm	5917.82	3113.14
															no mask	KF94																			0.021µm	411.434	311.423
														0.253 um	795	1276																			0.40µm	146.738	65.2638
														0.298 um	675	916																			0.71µm	0	10.5199
														0.352 um	350	540																			0.121µm	22.9927	20.5293
														0.414 um	210	380																			0.198µm	0	3.92347
														0.488 um	140	300																			0.312µm	-2.73225	-1.27177
														0.576 um	55	75																			0.479µm	-1.86239	-0.0169991
														0.679 um	60	30																			0.756µm	-1.03553	-0.000234563
														0.800 um	15	30																			1.243µm	0	-0.069935
														0.943 um	0	15																			2.007µm	-0.285036	-0.00135359
														1.112 um	5	5																			3.007µm	-0.129763	0
														1.310 um	5	5																			4.433µm	-0.0914752	-0.00288813
														1.545 um	10	0																			7.288µm	-0.0568189	-0.00072983
														1.821 um	5	0
														2.146 um	10	0
														2.530 um	12	0
														2.982 um	2	0
																																				no mask	KF94
															no mask	KF94																			0.010µm	4549.58	964.895
														0.253 um	1446	570																			0.021µm	360.013	92.715
														0.298 um	1055	295																			0.40µm	113.909	25.8401
														0.352 um	525	245																			0.71µm	0	0.00999644
														0.414 um	230	110																			0.121µm	11.2068	6.02852
														0.488 um	215	90																			0.198µm	-0.032101	1.23575
														0.576 um	50	55																			0.312µm	-2.16458	-0.102912
														0.679 um	15	20																			0.479µm	-1.38858	0.00276873
														0.800 um	15	10																			0.756µm	-0.479287	-0.00333212
														0.943 um	15	5																			1.243µm	-0.00498974	-0.0608942
														1.112 um	20	0																			2.007µm	-0.173238	-0.000653253
														1.310 um	10	5																			3.007µm	-0.110039	0
														1.545 um	15	5																			4.433µm	-0.0726026	-0.00133285
														1.821 um	5	5																			7.288µm	-0.0430607	-0.000215334
														2.146 um	0	0
														2.530 um	15	0
														2.982 um	0	0
																																				no mask	KF94
															no mask	KF94																			0.010µm	18572.8	87.746
														0.253 um	4369	405																			0.021µm	1405.52	26.4761
														0.298 um	2530	245																			0.40µm	163.124	3.68489
														0.352 um	1441	160																			0.71µm	0	0
														0.414 um	1212	85																			0.121µm	16.9397	0.630155
														0.488 um	760	25																			0.198µm	-0.0362281	0.282314
														0.576 um	390	30																			0.312µm	-8.53398	0.190924
														0.679 um	180	20																			0.479µm	-4.38032	0.0386609
														0.800 um	85	5																			0.756µm	-1.09012	-0.00758364
														0.943 um	125	5																			1.243µm	-0.0172782	0.0466313
														1.112 um	50	0																			2.007µm	-0.411017	0.00218416
														1.310 um	40	0																			3.007µm	-0.392244	0
														1.545 um	50	0																			4.433µm	-0.231167	0.00417997
														1.821 um	35	5																			7.288µm	-0.116177	0.000127348
														2.146 um	40	0
														2.530 um	40	0
														2.982 um	25	0

## Sheet: Fig.S4. & Table S2.
	Classification	size	Distance							0.5 m	1 m	1.5 m	2 m	3 m
			0.5 m	1 m	1.5 m	2 m	3 m		Exhalation in No mask	37019	33916	31692	25193	20158
	No mask	0.010 µm	34149	31202	29040	23122	18573		Exhalation of Mask	13701	8865	4735	1210	119
		0.021 µm	2332	2216	2177	1766	1406		Reduction in infection rate (exhalation)	-0.629893	-0.738619	-0.850593	-0.951971	-0.994097
		0.040 µm	484	445	424	277	163			0.5 m	1 m	1.5 m	2 m	3 m
		0.071 µm	0	0	0	0	0		Exhalation of Mask	13701	8865	4735	1210	119
		0.121 µm	55	53	51	28	17		Exhalation and Inhalation of Mask	178	115	62	16	2
		0.198 µm	0	0	0	0	0		Reduction in infection rate (exhalation and inhalation)
		0.312 µm	0	0	0	0	0
		total	37019	33916	31692	25193	20158
	KF94	0.010 µm	11879	7786	4166	1053	88
	(exhalation)	0.021 µm	1258	785	431	119	26
		0.040 µm	342	183	95	30	4
		0.071 µm	112	43	11	0	0
		0.121 µm	91	55	27	7	1
		0.198 µm	18	13	5	2	0
		0.312 µm	0	0	0	0	0
		total	13701	8865	4735	1210	119
	KF94	0.010 µm	154	101	54	14	1
	(exhalation and	0.021 µm	16	10	6	2	0
	inhalation)	0.040 µm	4	2	1	0	0
		0.071 µm	1	1	0	0	0
		0.121 µm	1	1	0	0	0
		0.198 µm	0	0	0	0	0
		0.312 µm	0	0	0	0	0
		total	178	115	62	16	2
	Reduction in infection rate (exhalation)		0.9796	0.9325	0.907	0.901	0.9383
	Reduction in infection rate (exhalation and inhalation)		0.9997	0.9991	0.9988	0.9987	0.9992

## Sheet: Fig. S6., Table S4.
Stn Dep ID	Stn Des ID	Stn Dep Name	Stn Des Name	Period	Line	Estimated Congestion	Real Congestion
224	225	Seocho	Bangbae	08:30:00	2	170.3	161.3
223	224	Seoul Nat`l Univ. of Education	Seocho	18:30:00	2	168.984	139.6
225	226	Bangbae	Sadang	18:30:00	2	168.721	147
226	227	Sadang	Nakseongdae	18:30:00	2	166.089	131.5
222	223	Gangnam	Seoul Nat`l Univ. of Education	18:00:00	2	158.719	134.7
227	228	Nakseongdae	Seoul Nat`l Univ.	18:30:00	2	152.928	131.4
420	419	Hyehwa	Hansung Univ.	18:30:00	4	149.243	135.6
421	420	Dongdaemun	Hyehwa	18:30:00	4	145.031	146.1
422	421	Dongdaemun History Culture Park	Dongdaemun	18:30:00	4	142.399	140.5
419	418	Hansung Univ.	Sungshin Women`s Univ.	18:30:00	4	142.136	133.7
238	237	Hapjeong	Dangsan	23:00:00	2	140.294	102.7
418	417	Sungshin Women`s Univ.	Gireum	18:30:00	4	135.029	120.9
228	229	Seoul Nat`l Univ.	Bongcheon	18:30:00	2	133.976	116.8
221	222	Yeoksam	Gangnam	18:00:00	2	133.45	126.9
229	230	Bongcheon	Sillim	18:30:00	2	130.291	110.6
237	236	Dangsan	Yeongdeungpo-gu Office	18:30:00	2	125.817	100.2
220	221	Seolleung	Yeoksam	08:30:00	2	124.501	99.9
417	416	Gireum	Miasamgeori	18:30:00	4	122.921	109.6
236	235	Yeongdeungpo-gu Office	Mullae	18:30:00	2	121.868	105.3
235	234	Mullae	Sindorim	18:30:00	2	120.552	107.5
234	233	Sindorim	Daerim	18:30:00	2	113.446	93.5
217	216	Jamsilsaenae	Jamsil	18:00:00	2	113.182	81.2
239	238	Hongik Univ.	Hapjeong	18:30:00	2	112.393	92.1
218	217	Sports Complex	Jamsilsaenae	18:30:00	2	110.287	83.9
219	220	Samseong	Seolleung	08:30:00	2	107.918	88.4
2728	2727	Children`s Grand Park	Gunja	18:30:00	7	103.707	131.5
233	232	Daerim	Guro Digital Complex	23:30:00	2	103.18	136
416	415	Miasamgeori	Mia	18:30:00	4	102.917	98.8
2729	2728	Konkuk Univ.	Children`s Grand Park	18:30:00	7	101.864	131.3
230	231	Sillim	Sindaebang	18:30:00	2	100.811	93.9
216	215	Jamsil	Jamsillaru	18:00:00	2	100.811	64
2727	2726	Gunja	Junggok	18:30:00	7	99.7584	134.6
218	219	Sports Complex	Samseong	08:30:00	2	97.3895	109.6
215	214	Jamsillaru	Gangbyeon	18:00:00	2	97.3895	61.5
231	232	Sindaebang	Guro Digital Complex	18:30:00	2	97.1263	92.5
202	203	Euljiro 1(il)-ga	Euljiro 3(sam)-ga	18:00:00	2	95.8102	78.5
2726	2725	Junggok	Yongmasan	18:30:00	7	95.547	130.7
415	414	Mia	Suyu	18:30:00	4	95.2838	95.7
423	422	Chungmuro	Dongdaemun History Culture Park	18:00:00	4	94.4941	95.5
204	205	Euljiro 4(sa)-ga	Dongdaemun History Culture Park	18:30:00	5	93.4413	83.7
2725	2724	Yongmasan	Sagajeong	18:30:00	7	93.1781	125.2
203	204	Euljiro 3(sam)-ga	Euljiro 4(sa)-ga	18:00:00	2	92.6516	78.8
214	213	Gangbyeon	Guui	18:30:00	2	90.5459	55.3
232	233	Guro Digital Complex	Daerim	18:30:00	2	89.7563	105.8
241	242	Ewha Womans Univ.	Ahyeon	08:00:00	2	89.493	111.5
240	241	Sinchon	Ewha Womans Univ.	08:00:00	2	87.6505	117.6
242	243	Ahyeon	Chungjeongno	08:00:00	2	87.6505	114.7
2724	2723	Sagajeong	Myeonmok	18:30:00	7	87.1241	115.6
213	212	Guui	Konkuk Univ.	08:00:00	2	85.808	58.5
232	231	Guro Digital Complex	Sindaebang	23:30:00	2	85.2816	102.7
240	239	Sinchon	Hongik Univ.	18:30:00	2	84.492	102.2
243	201	Chungjeongno	City Hall	08:00:00	2	84.2287	112.4
201	202	City Hall	Euljiro 1(il)-ga	08:00:00	2	83.9655	100.1
205	206	Dongdaemun History Culture Park	Sindang	18:00:00	2	83.1759	83.3
239	240	Hongik Univ.	Sinchon	08:00:00	2	81.8598	118.6
219	218	Samseong	Sports Complex	18:00:00	2	81.5966	87.4
2730	2729	Ttukseom Park	Konkuk Univ.	18:30:00	7	80.0173	121.7
2723	2722	Myeonmok	Sangbong	18:30:00	7	79.4909	104.6
2541	2542	Wangsimni	Majang	18:30:00	5	79.2277	96.5
2722	2721	Sangbong	Junghwa	18:30:00	7	79.2277	91
243	242	Chungjeongno	Ahyeon	18:30:00	2	78.9645	110.6
201	243	City Hall	Chungjeongno	18:30:00	2	78.7012	109.9
2542	2543	Majang	Dapsimni	18:30:00	5	77.6484	94.7
206	207	Sindang	Sangwangsimni	08:00:00	2	77.1219	79.2
242	241	Ahyeon	Ewha Womans Univ.	18:30:00	2	76.8587	108.7
2524	2523	Yeongdeungpo-gu Office	Yangpyeong	18:30:00	5	76.8587	99.8
424	423	Myeong-dong	Chungmuro	18:00:00	4	76.5955	76.8
241	240	Ewha Womans Univ.	Sinchon	18:30:00	2	76.3323	107.8
231	230	Sindaebang	Sillim	23:30:00	2	76.3323	91.1
221	220	Yeoksam	Seolleung	18:30:00	2	76.0691	87.1
222	221	Gangnam	Yeoksam	08:30:00	2	75.5427	118.2
2523	2522	Yangpyeong	Omokgyo	18:30:00	5	75.2794	98.9
2543	2544	Dapsimni	Janghanpyeong	18:30:00	5	75.0162	90
220	219	Seolleung	Samseong	18:00:00	2	75.0162	75.2
216	217	Jamsil	Jamsilsaenae	08:30:00	2	74.753	100.8
212	213	Konkuk Univ.	Guui	23:00:00	2	74.2266	71.9
217	218	Jamsilsaenae	Sports Complex	08:30:00	2	73.7002	110.8
233	234	Daerim	Sindorim	08:00:00	2	73.4369	102.4
202	201	Euljiro 1(il)-ga	City Hall	18:30:00	2	73.1737	94.2
207	208	Sangwangsimni	Wangsimni	08:00:00	2	73.1737	80.1
2721	2720	Junghwa	Meokgol	18:30:00	7	72.6473	88.7
2522	2521	Omokgyo	Mok-dong	18:30:00	5	72.3841	87.3
2545	2546	Gunja	Achasan	18:30:00	5	71.8577	88.2
2544	2545	Janghanpyeong	Gunja	18:30:00	5	70.5416	88.1
414	413	Suyu	Ssangmun	18:30:00	4	70.0151	79.1
2538	2539	Cheonggu	Singeumho	18:30:00	5	69.7519	86.8
2540	2541	Haengdang	Wangsimni	18:30:00	5	69.7519	85.2
2539	2540	Singeumho	Haengdang	18:30:00	5	69.4887	87
213	214	Guui	Gangbyeon	08:00:00	2	68.9623	61.7
2546	2547	Achasan	Gwangnaru	18:30:00	5	68.6991	80.1
2731	2730	Cheongdam	Ttukseom Park	18:30:00	7	68.4359	121.3
326	325	Apgujeong	Oksu	18:30:00	3	68.4359	113.2
2521	2520	Mok-dong	Sinjeong	18:00:00	5	67.9094	72.5
2736	2737	Express Bus Terminal	Naebang	18:30:00	7	67.383	101.7
2537	2538	Dongdaemun History Culture Park	Cheonggu	18:30:00	5	67.383	85.5
211	212	Seongsu	Konkuk Univ.	18:30:00	2	67.383	72.3
212	211	Konkuk Univ.	Seongsu	08:00:00	2	67.383	71.5
325	324	Oksu	Geumho	18:30:00	3	67.1198	103.9
230	229	Sillim	Bongcheon	08:30:00	2	66.8566	118.8
324	323	Geumho	Yaksu	18:30:00	3	66.0669	101.9
208	207	Wangsimni	Sangwangsimni	15:00:00	2	65.0141	80.7
209	210	Hanyang Univ.	Ttukseom	08:00:00	2	64.7509	66
2525	2524	Yeongdeungpo Market	Yeongdeungpo-gu Office	18:30:00	5	64.4876	83.2
2720	2719	Meokgol	Taereung	18:30:00	7	64.4876	81.2
2547	2548	Gwangnaru	Cheonho	18:30:00	5	64.4876	76.3
228	227	Seoul Nat`l Univ.	Nakseongdae	08:30:00	2	64.2244	143.7
229	228	Bongcheon	Seoul Nat`l Univ.	08:30:00	2	64.2244	128.2
329	330	Express Bus Terminal	Seoul Nat`l Univ. of Education	08:00:00	3	64.2244	111.6
208	209	Wangsimni	Hanyang Univ.	08:00:00	2	63.9612	74.5
421	422	Dongdaemun	Dongdaemun History Culture Park	08:00:00	4	63.698	142.4
224	223	Seocho	Seoul Nat`l Univ. of Education	08:30:00	2	62.9083	151.7
207	206	Sangwangsimni	Sindang	08:00:00	2	62.9083	84.1
210	211	Ttukseom	Seongsu	18:00:00	2	62.9083	61.7
2527	2526	Yeouido	Singil	18:00:00	5	62.6451	99.5
420	421	Hyehwa	Dongdaemun	08:00:00	4	62.3819	151.4
2526	2525	Singil	Yeongdeungpo Market	18:00:00	5	62.3819	81.3
226	225	Sadang	Bangbae	08:30:00	2	62.1187	170.3
223	222	Seoul Nat`l Univ. of Education	Gangnam	08:30:00	2	62.1187	137.7
2536	2537	Euljiro 4(sa)-ga	Dongdaemun History Culture Park	18:30:00	5	62.1187	83.7
327	326	Sinsa	Apgujeong	18:30:00	3	61.8555	102
227	226	Nakseongdae	Sadang	08:30:00	2	61.5923	154.2
2732	2731	Gangnam-gu Office	Cheongdam	18:30:00	7	61.5923	107.7
214	215	Gangbyeon	Jamsillaru	08:00:00	2	61.5923	73.1
237	238	Dangsan	Hapjeong	08:00:00	2	60.8026	119.1
322	321	Dongguk Univ.	Chungmuro	18:30:00	3	60.8026	93.6
2719	2718	Taereung	Gongneung	18:30:00	7	60.8026	84.5
206	205	Sindang	Dongdaemun History Culture Park	08:00:00	2	60.5394	87.1
2535	2536	Jongno 3(sam)-ga	Euljiro 4(sa)-ga	18:30:00	5	60.5394	78.5
225	224	Bangbae	Seocho	#N/A	#N/A	59.7498	#N/A
234	235	Sindorim	Mullae	08:00:00	2	59.7498	128.3
323	322	Yaksu	Dongguk Univ.	18:30:00	3	59.4866	89.9
209	208	Hanyang Univ.	Wangsimni	15:00:00	2	59.4866	77.7
211	210	Seongsu	Ttukseom	08:00:00	2	59.4866	59.2
2739	2740	Namseong	Soongsil Univ.	18:30:00	7	59.2233	93.6
215	216	Jamsillaru	Jamsil	08:00:00	2	59.2233	71.5
235	236	Mullae	Yeongdeungpo-gu Office	08:00:00	2	58.9601	126.8
317	316	Gyeongbokgung	Dongnimmun	18:30:00	3	58.9601	113.6
2748	2749	Gasan Digital Complex	Cheolsan	18:30:00	7	58.6969	147.8
210	209	Ttukseom	Hanyang Univ.	18:00:00	2	58.6969	61.4
328	327	Jamwon	Sinsa	18:30:00	3	58.1705	97.8
2528	2527	Yeouinaru	Yeouido	18:00:00	5	58.1705	84.2
2718	2717	Gongneung	Hagye	18:30:00	7	58.1705	77.7
318	317	Anguk	Gyeongbokgung	18:30:00	3	57.9073	114.1
2534	2535	Gwanghwamun	Jongno 3(sam)-ga	18:30:00	5	57.9073	84.6
2520	2519	Sinjeong	Kkachisan	18:00:00	5	57.9073	65.6
330	329	Seoul Nat`l Univ. of Education	Express Bus Terminal	18:00:00	3	57.3808	128.1
2733	2732	Hak-dong	Gangnam-gu Office	18:30:00	7	57.1176	85
329	328	Express Bus Terminal	Jamwon	18:00:00	3	56.8544	96.9
2746	2747	Daerim	Namguro	18:30:00	7	56.8544	93.9
316	315	Dongnimmun	Muakjae	18:30:00	3	56.328	116.8
319	318	Jongno 3(sam)-ga	Anguk	18:30:00	3	55.5383	107.6
203	202	Euljiro 3(sam)-ga	Euljiro 1(il)-ga	18:30:00	2	55.0119	77.9
425	424	Hoehyeon	Myeong-dong	18:00:00	4	54.7487	67.7
2734	2733	Nonhyeon	Hak-dong	08:00:00	7	54.4855	71.4
413	412	Ssangmun	Chang-dong	18:30:00	4	54.4855	62.3
238	239	Hapjeong	Hongik Univ.	08:00:00	2	54.2223	107.9
2637	2638	Dongmyo	Changsin	18:30:00	6	53.959	104.4
2747	2748	Namguro	Gasan Digital Complex	18:30:00	7	53.6958	103.8
2740	2741	Soongsil Univ.	Sangdo	18:30:00	7	53.6958	88.6
315	314	Muakjae	Hongje	18:30:00	3	53.1694	114.3
424	425	Myeong-dong	Hoehyeon	17:00:00	4	53.1694	70.3
236	237	Yeongdeungpo-gu Office	Dangsan	08:00:00	2	52.9062	126.8
2638	2639	Changsin	Bomun	18:30:00	6	52.643	101.9
320	319	Euljiro 3(sam)-ga	Jongno 3(sam)-ga	18:30:00	3	52.3798	89.6
2636	2637	Sindang	Dongmyo	18:30:00	6	52.1165	94.6
321	320	Chungmuro	Euljiro 3(sam)-ga	18:30:00	3	52.1165	81.1
328	329	Jamwon	Express Bus Terminal	18:30:00	3	51.0637	88.1
2717	2716	Hagye	Junggye	18:30:00	7	51.0637	62.8
330	331	Seoul Nat`l Univ. of Education	Nambu Bus Terminal	08:30:00	3	50.8005	94.6
327	328	Sinsa	Jamwon	18:30:00	3	50.8005	86.3
2741	2742	Sangdo	Jangseungbaegi	18:30:00	7	50.274	83.5
2548	2549	Cheonho	Gangdong	18:30:00	5	50.274	64.6
204	203	Euljiro 4(sa)-ga	Euljiro 3(sam)-ga	08:00:00	2	50.0108	80.8
2528	2529	Yeouinaru	Mapo	08:00:00	5	49.2212	80.4
2639	2640	Bomun	Anam	18:30:00	6	48.6947	92.9
205	204	Dongdaemun History Culture Park	Euljiro 4(sa)-ga	08:00:00	5	48.6947	88.5
2735	2736	Banpo	Express Bus Terminal	18:00:00	7	47.6419	87
2529	2530	Mapo	Gongdeok	08:00:00	5	47.6419	78.1
2634	2635	Yaksu	Cheonggu	18:30:00	6	47.6419	73.2
422	423	Dongdaemun History Culture Park	Chungmuro	08:30:00	4	47.3787	105.1
2734	2735	Nonhyeon	Banpo	18:00:00	7	47.3787	86.1
2733	2734	Hak-dong	Nonhyeon	18:00:00	7	47.3787	78.2
2548	2547	Cheonho	Gwangnaru	08:00:00	5	47.1155	85.3
2547	2546	Gwangnaru	Achasan	08:00:00	5	46.8522	90.2
314	313	Hongje	Nokbeon	18:30:00	3	46.589	106.7
2735	2734	Banpo	Nonhyeon	08:00:00	7	46.589	81.2
2532	2533	Chungjeongno	Seodaemun	08:00:00	5	46.589	77.3
2749	2750	Cheolsan	Gwangmyeongsageori	18:30:00	7	46.3258	123.7
2519	2518	Kkachisan	Hwagok	18:30:00	5	46.3258	59.4
2546	2545	Achasan	Gunja	08:00:00	5	46.0626	96.4
2736	2735	Express Bus Terminal	Banpo	08:00:00	7	45.5362	82.6
2635	2636	Cheonggu	Sindang	18:30:00	6	45.5362	77.6
331	330	Nambu Bus Terminal	Seoul Nat`l Univ. of Education	18:00:00	3	45.273	103.8
2533	2534	Seodaemun	Gwanghwamun	18:30:00	5	45.273	69.3
2742	2743	Jangseungbaegi	Sindaebangsamgeori	18:30:00	7	44.7465	79.7
2716	2715	Junggye	Nowon	18:30:00	7	44.4833	53.4
331	332	Nambu Bus Terminal	Yangjae	08:00:00	3	44.2201	74.7
2529	2528	Mapo	Yeouinaru	18:00:00	5	43.9569	81.9
2531	2532	Aeogae	Chungjeongno	08:00:00	5	43.9569	80.6
2732	2733	Gangnam-gu Office	Hak-dong	07:30:00	7	43.9569	74.2
2530	2531	Gongdeok	Aeogae	08:00:00	5	43.6937	81.5
2630	2629	Noksapyeong	Samgakji	16:30:00	6	43.6937	52
2633	2634	Beotigogae	Yaksu	18:30:00	6	43.4304	54
2623	2622	Hapjeong	Mangwon	18:30:00	6	43.1672	98.8
2622	2621	Mangwon	Mapo-gu Office	18:30:00	6	43.1672	91.8
2619	2618	Digital Media City	Jeungsan	18:30:00	6	43.1672	85
2632	2633	Hangangjin	Beotigogae	18:30:00	6	43.1672	54
423	424	Chungmuro	Myeong-dong	17:00:00	4	42.904	75.1
430	431	Ichon	Dongjak	18:30:00	4	42.904	66.1
2731	2732	Cheongdam	Gangnam-gu Office	08:30:00	7	42.6408	93.2
2620	2619	World Cup Stadium	Digital Media City	18:30:00	6	42.6408	85.9
2640	2641	Anam	Korea Univ.	18:30:00	6	42.6408	85.9
313	312	Nokbeon	Bulgwang	18:30:00	3	42.1144	98.4
326	327	Apgujeong	Sinsa	08:00:00	3	42.1144	91.4
2744	2745	Boramae	Sinpung	18:30:00	7	41.8512	74.1
427	428	Sookmyung Women`s Univ.	Samgakji	18:00:00	4	41.8512	52.9
2730	2731	Ttukseom Park	Cheongdam	08:30:00	7	41.5879	108.1
2530	2529	Gongdeok	Mapo	18:00:00	5	41.5879	77.6
2629	2628	Samgakji	Hyochang park	18:30:00	6	41.5879	62
429	430	Sinyongsan	Ichon	18:30:00	4	41.5879	61.2
2621	2620	Mapo-gu Office	World Cup Stadium	18:30:00	6	41.3247	88.4
428	429	Samgakji	Sinyongsan	18:30:00	4	41.3247	58.8
322	323	Dongguk Univ.	Yaksu	08:00:00	3	41.0615	82.5
332	333	Yangjae	Maebong	18:30:00	3	41.0615	47.2
2628	2627	Hyochang park	Gongdeok	18:30:00	6	40.5351	62
2745	2746	Sinpung	Daerim	18:30:00	7	40.2719	69.6
323	324	Yaksu	Geumho	08:00:00	3	40.0087	96.5
412	411	Chang-dong	Nowon	18:30:00	4	40.0087	38.2
2743	2744	Sindaebangsamgeori	Boramae	18:30:00	7	39.7454	72.6
321	322	Chungmuro	Dongguk Univ.	08:00:00	3	39.219	87.1
2631	2632	Itaewon	Hangangjin	18:30:00	6	39.219	53.8
2815	2816	Jamsil	Seokchon(Hansol Hospital)	08:00:00	8	38.9558	102.4
2729	2730	Konkuk Univ.	Ttukseom Park	08:00:00	7	38.6926	106.4
2534	2533	Gwanghwamun	Seodaemun	08:00:00	5	38.6926	67.6
2630	2631	Noksapyeong	Itaewon	18:30:00	6	38.6926	59.7
2532	2531	Chungjeongno	Aeogae	18:00:00	5	38.4294	80.9
2533	2532	Seodaemun	Chungjeongno	18:00:00	5	38.4294	78.3
2818	2819	Garak Market	Munjeong	08:30:00	8	38.1662	94.1
2531	2530	Aeogae	Gongdeok	18:00:00	5	38.1662	80.3
154	155	Jongno 5(o)-ga	Dongdaemun	18:30:00	1	38.1662	80.2
2641	2642	Korea Univ.	Wolgok	18:30:00	6	38.1662	79.3
325	326	Oksu	Apgujeong	08:00:00	3	37.9029	109.3
324	325	Geumho	Oksu	08:00:00	3	37.9029	99.5
2545	2544	Gunja	Janghanpyeong	08:00:00	5	37.6397	92.5
2618	2617	Jeungsan	Saejeol	18:30:00	6	37.6397	76.9
2631	2630	Itaewon	Noksapyeong	16:30:00	6	37.6397	52.5
155	159	Dongdaemun	Dongmyo	18:30:00	1	37.1133	82.2
333	334	Maebong	Dogok	18:30:00	3	36.8501	49
2817	2818	Songpa	Garak Market	08:30:00	8	36.5869	99.6
2816	2817	Seokchon(Hansol Hospital)	Songpa	08:30:00	8	36.5869	98.7
153	154	Jongno 3(sam)-ga	Jongno 5(o)-ga	18:30:00	1	36.5869	75.6
320	321	Euljiro 3(sam)-ga	Chungmuro	08:00:00	3	36.3236	78.4
2624	2623	Sangsu	Hapjeong	18:30:00	6	35.7972	63.3
428	427	Samgakji	Sookmyung Women`s Univ.	08:00:00	4	35.7972	54.3
2544	2543	Janghanpyeong	Dapsimni	08:00:00	5	35.534	94.6
429	428	Sinyongsan	Samgakji	08:00:00	4	35.534	61.1
312	311	Bulgwang	Yeonsinnae	18:30:00	3	35.0076	89.6
2625	2624	Gwangheungchang	Sangsu	18:30:00	6	35.0076	63.1
334	335	Dogok	Daechi	18:30:00	3	35.0076	41
2819	2820	Munjeong	Jangji	18:30:00	8	34.7444	85.5
2627	2628	Gongdeok	Hyochang park	18:30:00	6	34.7444	64.7
2627	2626	Gongdeok	Daeheung	18:30:00	6	34.7444	63.7
2629	2630	Samgakji	Noksapyeong	18:30:00	6	34.7444	62.9
2542	2541	Majang	Wangsimni	08:00:00	5	34.4811	105.6
2750	2751	Gwangmyeongsageori	Cheonwang	18:30:00	7	34.4811	102.5
319	320	Jongno 3(sam)-ga	Euljiro 3(sam)-ga	08:00:00	3	34.2179	98.5
332	331	Yangjae	Nambu Bus Terminal	18:30:00	3	33.9547	81.3
2628	2629	Hyochang park	Samgakji	18:30:00	6	33.9547	65.9
431	430	Dongjak	Ichon	08:00:00	4	33.6915	64.8
419	420	Hansung Univ.	Hyehwa	08:00:00	4	33.4283	159.7
2543	2542	Dapsimni	Majang	08:00:00	5	33.4283	103.5
2549	2548	Gangdong	Cheonho	08:00:00	5	33.4283	76.9
2626	2625	Daeheung	Gwangheungchang	18:30:00	6	33.1651	62.3
335	336	Daechi	Hangnyeoul	18:30:00	3	33.1651	36.7
2642	2643	Wolgok	Sangwolgok	18:30:00	6	32.9019	69.2
2541	2540	Wangsimni	Haengdang	08:00:00	5	32.6386	87.7
2815	2814	Jamsil	Mongchontoseong	18:30:00	8	32.3754	115.7
2535	2534	Jongno 3(sam)-ga	Gwanghwamun	08:00:00	5	32.3754	89.4
418	419	Sungshin Women`s Univ.	Hansung Univ.	08:00:00	4	32.1122	152.9
152	153	Jonggak	Jongno 3(sam)-ga	18:30:00	1	32.1122	67.8
336	337	Hangnyeoul	Daecheong	18:30:00	3	32.1122	36.7
2814	2813	Mongchontoseong	Gangdong-gu Office	18:30:00	8	31.849	114.2
2527	2528	Yeouido	Yeouinaru	08:00:00	5	31.849	86.5
430	429	Ichon	Sinyongsan	08:00:00	4	31.849	65.1
2540	2539	Haengdang	Singeumho	08:00:00	5	31.5858	91.5
2751	2752	Cheonwang	Onsu	18:30:00	7	30.7961	95.6
159	156	Dongmyo	Sinseol-dong	18:30:00	1	30.5329	77
2626	2627	Daeheung	Gongdeok	08:00:00	6	30.5329	62.7
2539	2538	Singeumho	Cheonggu	08:00:00	5	30.2697	93.9
2632	2631	Hangangjin	Itaewon	17:30:00	6	30.2697	59.7
2737	2736	Naebang	Express Bus Terminal	08:00:00	7	30.0065	113.5
2820	2821	Jangji	Bokjeong	18:30:00	8	29.4801	73.3
318	319	Anguk	Jongno 3(sam)-ga	08:00:00	3	29.2168	125.8
2728	2729	Children`s Grand Park	Konkuk Univ.	08:00:00	7	28.6904	129.6
2643	2644	Sangwolgok	Dolgoji	18:30:00	6	28.6904	65.2
2617	2611	Saejeol	Eungam	18:30:00	6	28.6904	63.7
337	338	Daecheong	Irwon	18:30:00	3	28.6904	33.7
2624	2625	Sangsu	Gwangheungchang	08:00:00	6	28.4272	64.6
2821	2822	Bokjeong	Sanseong	18:30:00	8	28.4272	54.4
2625	2626	Gwangheungchang	Daeheung	08:00:00	6	28.164	61.5
417	418	Gireum	Sungshin Women`s Univ.	08:00:00	4	27.6376	142.4
416	417	Miasamgeori	Gireum	08:00:00	4	27.6376	132.4
2813	2812	Gangdong-gu Office	Cheonho	18:30:00	8	27.6376	103.3
412	413	Chang-dong	Ssangmun	08:00:00	4	27.3743	71.9
411	412	Nowon	Chang-dong	08:00:00	4	27.3743	50
2748	2747	Gasan Digital Complex	Namguro	08:00:00	7	27.1111	99.6
2752	2753	Onsu	Kkachiul	18:30:00	7	27.1111	76
2747	2746	Namguro	Daerim	08:00:00	7	26.8479	91.9
2518	2517	Hwagok	Ujangsan	18:30:00	5	26.8479	38.3
338	339	Irwon	Suseo	18:30:00	3	26.8479	32.1
413	414	Ssangmun	Suyu	08:00:00	4	26.5847	94.5
2536	2535	Euljiro 4(sa)-ga	Jongno 3(sam)-ga	08:00:00	5	26.5847	84.2
2523	2524	Yangpyeong	Yeongdeungpo-gu Office	08:00:00	5	26.3215	109.8
2715	2714	Nowon	Madeul	19:00:00	7	26.3215	38.9
414	415	Suyu	Mia	08:00:00	4	26.0583	115
415	416	Mia	Miasamgeori	08:00:00	4	25.7951	122.3
2538	2537	Cheonggu	Dongdaemun History Culture Park	08:00:00	5	25.7951	92
2633	2632	Beotigogae	Hangangjin	17:30:00	6	25.7951	60.7
2727	2728	Gunja	Children`s Grand Park	08:00:00	7	25.5318	128.8
2522	2523	Omokgyo	Yangpyeong	08:00:00	5	25.5318	109.9
2537	2536	Dongdaemun History Culture Park	Euljiro 4(sa)-ga	08:00:00	5	25.5318	88.5
2634	2633	Yaksu	Beotigogae	17:30:00	6	25.5318	61
2740	2739	Soongsil Univ.	Namseong	08:00:00	7	25.0054	103.3
156	157	Sinseol-dong	Jegi-dong	18:30:00	1	24.7422	77.2
2644	2645	Dolgoji	Seokgye	18:30:00	6	24.7422	58.7
2753	2754	Kkachiul	Bucheon Stadium	18:30:00	7	24.479	146.8
2526	2527	Singil	Yeouido	08:00:00	5	24.2158	107
2822	2823	Sanseong	Namhansanseong	18:30:00	8	24.2158	46.4
2749	2748	Cheolsan	Gasan Digital Complex	08:30:00	7	23.9526	141.2
2525	2526	Yeongdeungpo Market	Singil	08:00:00	5	23.6893	93
2549	2550	Gangdong	Gil-dong	18:30:00	5	23.6893	37.5
317	318	Gyeongbokgung	Anguk	08:00:00	3	23.4261	133
2743	2742	Sindaebangsamgeori	Jangseungbaegi	08:00:00	7	23.4261	83
2623	2624	Hapjeong	Sangsu	08:00:00	6	23.4261	64.3
2555	2549	Dunchon-dong	Gangdong	08:00:00	5	23.4261	51.2
2726	2727	Junggok	Gunja	08:00:00	7	23.1629	133.2
2746	2745	Daerim	Sinpung	08:00:00	7	23.1629	71.5
333	332	Maebong	Yangjae	08:00:00	3	23.1629	55.7
2754	2755	Bucheon Stadium	Chunui	19:00:00	7	22.8997	117.9
2744	2743	Boramae	Sindaebangsamgeori	08:00:00	7	22.8997	74
2725	2726	Yongmasan	Junggok	08:00:00	7	22.6365	131.1
2724	2725	Sagajeong	Yongmasan	08:00:00	7	22.6365	127
2723	2724	Myeonmok	Sagajeong	08:00:00	7	22.6365	120.8
2755	2756	Chunui	Sinjung-dong	19:00:00	7	22.6365	114.8
2524	2525	Yeongdeungpo-gu Office	Yeongdeungpo Market	08:00:00	5	22.6365	91.8
2742	2741	Jangseungbaegi	Sangdo	08:00:00	7	22.6365	89.7
2745	2744	Sinpung	Boramae	08:00:00	7	22.6365	74.7
2722	2723	Sangbong	Myeonmok	08:00:00	7	22.3733	109.2
2721	2722	Junghwa	Sangbong	08:00:00	7	22.11	97.3
2741	2740	Sangdo	Soongsil Univ.	08:00:00	7	21.8468	95.9
2717	2718	Hagye	Gongneung	08:00:00	7	21.8468	82.7
2556	2555	Olympic Park	Dunchon-dong	18:30:00	5	21.8468	44.1
2720	2721	Meokgol	Junghwa	08:00:00	7	21.5836	91.3
2719	2720	Taereung	Meokgol	08:00:00	7	21.5836	84
411	410	Nowon	Sanggye	18:30:00	4	21.5836	18.1
339	340	Suseo	Garak Market	18:30:00	3	21.3204	29.5
157	158	Jegi-dong	Cheongnyangni	18:30:00	1	21.0572	76.2
2635	2634	Cheonggu	Yaksu	08:00:00	6	21.0572	71.1
151	152	City Hall	Jonggak	08:30:00	1	21.0572	64.9
334	333	Dogok	Maebong	08:00:00	3	20.5308	56.1
2645	2646	Seokgye	Taereung	18:30:00	6	20.2675	54.8
2718	2719	Gongneung	Taereung	08:00:00	7	20.0043	87.5
2636	2635	Sindang	Cheonggu	08:00:00	6	20.0043	74.9
2637	2636	Dongmyo	Sindang	08:00:00	6	19.7411	93.3
2550	2551	Gil-dong	Gubeundari	18:30:00	5	19.7411	68.5
2517	2516	Ujangsan	Balsan	08:00:00	5	19.7411	33.4
2818	2817	Garak Market	Songpa	18:00:00	8	19.4779	113.5
2622	2623	Mangwon	Hapjeong	08:00:00	6	19.4779	111.3
2521	2522	Mok-dong	Omokgyo	08:00:00	5	19.4779	104.3
2756	2757	Sinjung-dong	Bucheon City Hall	19:00:00	7	19.2147	107.8
335	334	Daechi	Dogok	08:00:00	3	19.2147	49.8
2714	2713	Madeul	Suraksan	18:30:00	7	19.2147	28.7
2816	2815	Seokchon(Hansol Hospital)	Jamsil	18:30:00	8	18.9515	111.2
2814	2815	Mongchontoseong	Jamsil	08:00:00	8	18.6883	121.4
2549	2555	Gangdong	Dunchon-dong	08:00:00	5	18.6883	78
152	151	Jonggak	City Hall	16:30:00	1	18.425	77.7
2817	2816	Songpa	Seokchon(Hansol Hospital)	18:30:00	8	18.1618	110.8
2638	2637	Changsin	Dongmyo	08:00:00	6	18.1618	105.1
2813	2814	Gangdong-gu Office	Mongchontoseong	08:00:00	8	17.6354	129.6
2639	2638	Bomun	Changsin	08:00:00	6	17.6354	101
2757	2758	Bucheon City Hall	Sang-dong	19:00:00	7	17.6354	93.2
2750	2749	Gwangmyeongsageori	Cheolsan	08:30:00	7	17.109	121.8
2754	2753	Bucheon Stadium	Kkachiul	08:00:00	7	16.8457	146.4
2716	2717	Junggye	Hagye	08:00:00	7	16.8457	69.7
2812	2813	Cheonho	Gangdong-gu Office	08:00:00	8	16.5825	118.4
2753	2752	Kkachiul	Onsu	08:00:00	7	16.3193	155.9
2755	2754	Chunui	Bucheon Stadium	08:00:00	7	15.7929	138.6
2519	2520	Kkachisan	Sinjeong	08:00:00	5	15.7929	77.1
2756	2755	Sinjung-dong	Chunui	08:00:00	7	15.5297	141.9
315	316	Muakjae	Dongnimmun	08:00:00	3	15.5297	140.2
314	315	Hongje	Muakjae	08:00:00	3	15.5297	140
2715	2716	Nowon	Junggye	08:00:00	7	15.5297	58.9
2823	2824	Namhansanseong	Dandaeogeori	18:30:00	8	15.5297	31.3
316	317	Dongnimmun	Gyeongbokgung	08:00:00	3	15.2665	138.8
2819	2818	Munjeong	Garak Market	18:00:00	8	15.2665	106.5
2518	2519	Hwagok	Kkachisan	08:00:00	5	15.2665	64.8
2751	2750	Cheonwang	Gwangmyeongsageori	08:00:00	7	15.0032	99.6
2752	2751	Onsu	Cheonwang	08:00:00	7	15.0032	96.5
2758	2759	Sang-dong	Samsan Gymnasium	18:30:00	7	15.0032	80.2
2555	2556	Dunchon-dong	Olympic Park	08:00:00	5	15.0032	77.6
2520	2521	Sinjeong	Mok-dong	08:00:00	5	14.74	91.1
2551	2552	Gubeundari	Myeongil	18:30:00	5	14.74	47.8
313	314	Nokbeon	Hongje	08:00:00	3	14.4768	131.6
2621	2622	Mapo-gu Office	Mangwon	08:00:00	6	14.4768	103
2556	2557	Olympic Park	Bangi	08:00:00	5	14.4768	71
2615	2616	Yeonsinnae	Gusan	08:00:00	6	14.4768	35.3
2640	2639	Anam	Bomun	08:00:00	6	14.2136	94.4
2516	2515	Balsan	Magok	05:30:00	5	14.2136	26.6
312	313	Bulgwang	Nokbeon	08:00:00	3	13.6872	118.3
153	152	Jongno 3(sam)-ga	Jonggak	16:30:00	1	13.6872	77.1
2557	2558	Bangi	Ogeum	08:00:00	5	13.6872	65.7
2757	2756	Bucheon City Hall	Sinjung-dong	08:00:00	7	13.424	130.6
234	247	Sindorim	Dorimcheon	18:30:00	2	13.424	113.8
2820	2819	Jangji	Munjeong	08:30:00	8	13.424	106.8
2613	2614	Bulgwang	Dokbawi	05:30:00	6	13.424	0
2620	2621	World Cup Stadium	Mapo-gu Office	08:00:00	6	13.1607	95
2517	2518	Ujangsan	Hwagok	08:00:00	5	13.1607	39.4
2616	2611	Gusan	Eungam	05:30:00	6	13.1607	0
247	248	Dorimcheon	Yangcheon-gu Office	18:30:00	2	12.8975	107.3
2614	2615	Dokbawi	Yeonsinnae	05:30:00	6	12.8975	0
2759	2760	Samsan Gymnasium	Gulpocheon	19:00:00	7	12.3711	72.7
2611	2612	Eungam	Yeokchon	09:00:00	6	12.3711	1.2
154	153	Jongno 5(o)-ga	Jongno 3(sam)-ga	08:00:00	1	12.1079	84.2
2552	2553	Myeongil	Godeok	18:30:00	5	12.1079	33.2
2558	2559	Ogeum	Gaerong	18:30:00	5	11.8447	26.4
2612	2613	Yeokchon	Bulgwang	05:30:00	6	11.8447	0
2758	2757	Sang-dong	Bucheon City Hall	08:00:00	7	11.5815	118.2
311	312	Yeonsinnae	Bulgwang	08:00:00	3	11.5815	97.7
2619	2620	Digital Media City	World Cup Stadium	08:00:00	6	11.5815	94.7
337	336	Daecheong	Hangnyeoul	08:00:00	3	11.5815	50.6
311	310	Yeonsinnae	Gupabal	18:30:00	3	11.3182	64.4
336	335	Hangnyeoul	Daechi	08:00:00	3	11.3182	45.2
2646	2647	Taereung	Hwarangdae	19:00:00	6	11.3182	26.2
155	154	Dongdaemun	Jongno 5(o)-ga	08:30:00	1	11.055	101.3
338	337	Irwon	Daecheong	08:00:00	3	11.055	45
2618	2619	Jeungsan	Digital Media City	08:00:00	6	10.7918	90.7
2617	2618	Saejeol	Jeungsan	08:00:00	6	10.7918	77.7
340	341	Garak Market	National Police Hospital	19:00:00	3	10.7918	27.5
2611	2617	Eungam	Saejeol	18:30:00	6	10.5286	45.9
2516	2517	Balsan	Ujangsan	17:00:00	5	10.5286	30.7
211	244	Seongsu	Yongdap	18:00:00	2	10.0022	48.3
2557	2556	Bangi	Olympic Park	18:30:00	5	10.0022	41.6
2515	2514	Magok	Songjeong	05:30:00	5	10.0022	23.8
2641	2640	Korea Univ.	Anam	08:00:00	6	9.73895	94.4
2646	2645	Taereung	Seokgye	08:00:00	6	9.73895	64.1
339	338	Suseo	Irwon	08:00:00	3	9.73895	42.7
2812	2811	Cheonho	Amsa	18:30:00	8	9.73895	33.7
159	155	Dongmyo	Dongdaemun	08:30:00	1	9.21252	91.2
248	249	Yangcheon-gu Office	Sinjeongnegeori	18:30:00	2	9.21252	90
2644	2643	Dolgoji	Sangwolgok	08:00:00	6	9.21252	77.3
2645	2644	Seokgye	Dolgoji	08:00:00	6	9.21252	68.1
2642	2641	Wolgok	Korea Univ.	08:00:00	6	8.68609	91.6
2647	2646	Hwarangdae	Taereung	08:00:00	6	8.68609	35.9
2515	2516	Magok	Balsan	08:00:00	5	8.68609	24.6
2550	2549	Gil-dong	Gangdong	08:00:00	5	8.42287	87.5
340	339	Garak Market	Suseo	08:00:00	3	8.42287	48.6
410	411	Sanggye	Nowon	07:30:00	4	8.42287	34
341	342	National Police Hospital	Ogeum	18:30:00	3	8.42287	21.1
2514	2515	Songjeong	Magok	08:00:00	5	8.42287	20.8
2513	2512	Gimpo Intl. Airport	Gaehwasan	18:30:00	5	8.42287	10.2
2821	2820	Bokjeong	Jangji	08:30:00	8	8.15966	100.6
2643	2642	Sangwolgok	Wolgok	08:00:00	6	8.15966	81.9
2713	2712	Suraksan	Dobongsan	18:00:00	7	8.15966	19.7
244	245	Yongdap	Sindap	18:00:00	2	7.89645	43.1
2648	2647	Bonghwasan	Hwarangdae	07:30:00	6	7.89645	14.8
2822	2821	Sanseong	Bokjeong	08:00:00	8	7.63323	72.4
410	409	Sanggye	Danggogae	18:00:00	4	7.63323	7.2
310	311	Gupabal	Yeonsinnae	08:00:00	3	7.37002	69.5
156	159	Sinseol-dong	Dongmyo	08:30:00	1	7.1068	84.7
2647	2648	Hwarangdae	Bonghwasan	19:00:00	6	7.1068	12.4
2551	2550	Gubeundari	Gil-dong	08:00:00	5	6.84359	75.5
2514	2513	Songjeong	Gimpo Intl. Airport	05:30:00	5	6.84359	20.5
2559	2560	Gaerong	Geoyeo	18:30:00	5	6.84359	17.7
2823	2822	Namhansanseong	Sanseong	08:00:00	8	6.58037	65.9
2558	2557	Ogeum	Bangi	18:30:00	5	6.58037	39.5
157	156	Jegi-dong	Sinseol-dong	08:30:00	1	6.31716	81.8
2714	2715	Madeul	Nowon	08:00:00	7	6.31716	47.7
2553	2554	Godeok	Sangil-dong	18:30:00	5	6.31716	17.9
2513	2514	Gimpo Intl. Airport	Songjeong	08:30:00	5	6.31716	16.3
245	250	Sindap	Yongdu	18:30:00	2	6.05394	36.1
2824	2825	Dandaeogeori	Sinheung	08:00:00	8	6.05394	24.2
158	157	Cheongnyangni	Jegi-dong	08:30:00	1	5.79073	81.8
2512	2511	Gaehwasan	Banghwa	18:30:00	5	5.79073	6.1
249	260	Sinjeongnegeori	Kkachisan	18:30:00	2	5.52751	64.8
250	246	Yongdu	Sinseol-dong	18:30:00	2	5.00108	32.9
2552	2551	Myeongil	Gubeundari	08:00:00	5	4.73787	57.6
341	340	National Police Hospital	Garak Market	08:00:00	3	4.73787	34.5
2760	2761	Gulpocheon	Bupyeong-gu Office	19:00:00	7	4.47465	59.8
2824	2823	Dandaeogeori	Namhansanseong	08:00:00	8	4.47465	42.2
2713	2714	Suraksan	Madeul	08:00:00	7	4.47465	35.8
2759	2758	Samsan Gymnasium	Sang-dong	08:00:00	7	3.94822	110.5
342	341	Ogeum	National Police Hospital	08:00:00	3	3.94822	29.6
2760	2759	Gulpocheon	Samsan Gymnasium	08:00:00	7	3.42179	101.7
244	211	Yongdap	Seongsu	08:00:00	2	3.42179	74.7
2825	2826	Sinheung	Sujin	08:00:00	8	3.42179	24.4
248	247	Yangcheon-gu Office	Dorimcheon	08:00:00	2	3.15858	144.4
247	234	Dorimcheon	Sindorim	08:00:00	2	3.15858	143.7
2811	2812	Amsa	Cheonho	08:00:00	8	3.15858	50
2559	2558	Gaerong	Ogeum	08:00:00	5	3.15858	34.8
409	410	Danggogae	Sanggye	07:30:00	4	3.15858	11.7
2560	2561	Geoyeo	Macheon	18:30:00	5	3.15858	7.2
245	244	Sindap	Yongdap	08:00:00	2	2.89536	63.5
250	245	Yongdu	Sindap	08:00:00	2	2.89536	55.8
246	250	Sinseol-dong	Yongdu	08:00:00	2	2.63215	50.9
2553	2552	Godeok	Myeongil	08:00:00	5	2.63215	44.4
2825	2824	Sinheung	Dandaeogeori	08:00:00	8	2.36893	25.6
2560	2559	Geoyeo	Gaerong	08:00:00	5	2.36893	24.2
2826	2827	Sujin	Moran	08:00:00	8	2.36893	23.4
2826	2825	Sujin	Sinheung	08:00:00	8	2.36893	21.4
2761	2760	Bupyeong-gu Office	Gulpocheon	08:00:00	7	2.10572	81.6
2827	2826	Moran	Sujin	18:30:00	8	2.10572	18.1
2512	2513	Gaehwasan	Gimpo Intl. Airport	07:30:00	5	2.10572	11.2
249	248	Sinjeongnegeori	Yangcheon-gu Office	08:00:00	2	1.8425	119.5
1262	1261	Gongdeok	Hyochang park	18:30:00	6	1.8425	64.7
2712	2713	Dobongsan	Suraksan	08:00:00	7	1.8425	26.1
260	249	Kkachisan	Sinjeongnegeori	08:00:00	2	1.57929	88.1
1261	1262	Hyochang park	Gongdeok	18:30:00	6	1.31607	62
2561	2560	Macheon	Geoyeo	08:00:00	5	1.31607	11.6
2511	2512	Banghwa	Gaehwasan	07:30:00	5	1.31607	6.3
2554	2553	Sangil-dong	Godeok	08:00:00	5	0.789645	28.5
434	433	Namtaeryeong	Sadang	18:00:00	4	0.52643	118.6
310	309	Gupabal	Jichuk	19:00:00	3	0.52643	49.3
433	434	Sadang	Namtaeryeong	18:30:00	4	0.263215	64.5

## Sheet: Fig. S2.2
	Micro									Nano
																							0.5	1	1.5	2	3
Base		size		0.5 m	1 m	1.5 m	2 m	3 m			size		0.5 m	1 m	1.5 m	2 m	3 m			Particle	Nano	No mask	37019	33916	31692	25193	20158
	No mask	0.253	0.0161943	16160	6170	3910	2710	1660		No mask	0.01	1e-06	34149	31202	29040	23122	18573					Mask	178	115	62	16	2
		0.298	0.0264636	13970	4150	2550	1950	1100	1.63413		0.021	9.261e-06	2332	2216	2177	1766	1406				Micro	No mask	79530	19680	10160	7960	5460
		0.352	0.0436142	9060	1950	1000	800	450			0.04	6.4e-05	484	445	424	277	163					Mask	21.06	17.2683	12.285	10.2483	4.37667
		0.414	0.0709579	11220	1950	750	600	550			0.071	0.000357911	0	0	0	0	0				sum	Na mosk	116549	53596	41852	33153	25618
		0.488	0.116214	11730	2110	700	650	550			0.121	0.00177156	55	53	51	28	17					Mask	199.06	132.268	74.285	26.2483	6.37667
		0.576	0.191103	10440	2050	850	850	750			0.198	0.00776239	0	0	0	0	0			Volume	Nano	No mask	184158	174097	166687	106809	72142.5
		0.679	0.313047	6950	1300	400	400	400			0.312	0.0303713	0	0	0	0	0					Mask	2687.65	2451.08	173.566	32.522	1
		total		79530	19680	10160	7960	5460			total		37019	33916	31692	25193	20158				Micro	No mask	454276	91210.8	36842.7	33107.5	27609.1
	KF94	0.253 um		1212	1005	622	575	227		KF94	0.01	1e-06	11879	7786	4166	1053	88					Mask	37.545	30.0507	25.0673	19.1385	6.90767
	(Exhalation)	0.298 um		43	0	0	0	0		(Exhalation)	0.021	9.261e-06	1258	785	431	119	26				sum	Na mosk	638434	265308	203529	139916	99751.6
		0.352 um		178	178	178	105	105			0.04	6.4e-05	342	183	95	30	4					Mask	2725.19	2481.13	198.633	51.6605	7.90767
		0.414 um		77	77	77	58	5			0.071	0.000357911	112	43	11	0	0
		0.488 um		110	68	68	50	0			0.121	0.00177156	91	55	27	7	1
		0.576 um		0	0	0	0	0			0.198	0.00776239	18	13	5	2	0
		0.679 um		0	0	0	0	0			0.312	0.0303713	0	0	0	0	0
		total		1620	1328	945	788	337			total		13701	8865	4735	1210	119
	KF94	0.253 um		15.7517	13.065	8.08167	7.475	2.94667		KF94	0.01	1e-06	154	101	54	14	1
	exhalation and inhalation	0.298 um		0.563333	0	0	0	0		exhalation and inhalation	0.021	9.261e-06	16	10	6	2	0
		0.352 um		2.31833	2.31833	2.31833	1.365	1.365			0.04	6.4e-05	4	2	1	0	0
		0.414 um		0.996667	0.996667	0.996667	0.758333	0.065			0.071	0.000357911	1	1	0	0	0
		0.488 um		1.43	0.888333	0.888333	0.65	0			0.121	0.00177156	1	1	0	0	0
		0.576 um		0	0	0	0	0			0.198	0.00776239	0	0	0	0	0
		0.679 um		0	0	0	0	0			0.312	0.0303713	0	0	0	0	0
		total		21.06	17.2683	12.285	10.2483	4.37667			total		178	115	62	16	2
	reduction in infection Rate (Exhalation)			0.97963	0.93252	0.906988	0.901005	0.938278		reduction in infection Rate (Exhalation)			0.629893	0.738619	0.850593	0.951971	0.994097
	reduction in infection Rate (Inhalation)			0.999735	0.999123	0.998791	0.998713	0.999198		reduction in infection Rate (Inhalation)			0.995192	0.996609	0.998044	0.999365	0.999901
Volume		size		0.5 m	1 m	1.5 m	2 m	3 m			size		0.5 m	1 m	1.5 m	2 m	3 m
	No mask	0.253	0.0161943	16160	6170	3910	2710	1660		No mask	0.01	1e-06	34149	31202	29040	23122	18573
		0.298	0.0264636	22828.8	6781.65	4167.04	3186.56	1797.55			0.021	9.261e-06	21596.7	20522.4	20161.2	16354.9	13021
		0.352	0.0436142	24400.3	5251.71	2693.19	2154.55	1211.93			0.04	6.4e-05	30976	28480	27136	17728	10432
		0.414	0.0709579	49162.3	8544.25	3286.25	2629	2409.92			0.071	0.000357911	0	0	0	0	0
		0.488	0.116214	84177.5	15141.9	5023.38	4664.57	3946.94			0.121	0.00177156	97435.9	93892.7	90349.6	49603.7	30116.5
		0.576	0.191103	123199	24191.3	10030.6	10030.6	8850.49			0.198	0.00776239	0	0	0	0	0
		0.679	0.313047	134348	25129.9	7732.28	7732.28	7732.28			0.312	0.0303713	0	0	0	0	0
		total		454276	91210.8	36842.7	33107.5	27609.1			total		184158	174097	166687	106809	72142.5
	KF94	0.253	0.0161943	1212	1005	622	575	227		KF94	0.01	1e-06	11879	7786	4166	1053	88
	(Exhalation)	0.298	0.0264636	70.2677	0	0	0	0		(Exhalation)	0.021	9.261e-06	11650.3	7269.89	3991.49	1102.06	240.786
		0.352	0.0436142	479.387	479.387	479.387	282.785	282.785			0.04	6.4e-05	21888	11712	6080	1920	256														0.5	1	1.5	2	3
		0.414	0.0709579	337.388	337.388	337.388	254.137	21.9083			0.071	0.000357911	40086	15390.2	3937.02	0	0											Micro	the number of Particles	Na mask	79530	19680	10160	7960	5460
		0.488	0.116214	789.388	487.985	487.985	358.813	0			0.121	0.00177156	161212	97435.9	47832.1	12400.9	1771.56			Case 1	Case 2	Case 3	Case 4							Mask	21.06	17.2683	12.285	10.2483	4.37667
		0.576	0.191103	0	0	0	0	0			0.198	0.00776239	139723	100911	38812	15524.8	0													reduction	0.999735	0.999123	0.998791	0.998713	0.999198
		0.679	0.313047	0	0	0	0	0			0.312	0.0303713	0	0	0	0	0												Volume of Particles	Na mask	454276	91210.8	36842.7	33107.5	27609.1
		total		2888.43	2309.76	1926.76	1470.73	531.693			total		386438	240505	104819	32000.8	2356.35													Mask	37.545	30.0507	25.0673	19.1385	6.90767
	KF94	0.253	0.0161943	15.7517	13.065	8.08167	7.475	2.94667		KF94	0.01	1e-06	154	101	54	14	1													reduction	0.999917	0.999671	0.99932	0.999422	0.99975
	(Inhalation)	0.298	0.0264636	0.920561	0	0	0	0		(Inhalation)	0.021	9.261e-06	148.176	92.61	55.566	18.522	0
		0.352	0.0436142	6.2437	6.2437	6.2437	3.6762	3.6762			0.04	6.4e-05	256	128	64	0	0
		0.414	0.0709579	4.36706	4.36706	4.36706	3.32276	0.284808			0.071	0.000357911	357.911	357.911	0	0	0														0.5	1	1.5	2	3
		0.488	0.116214	10.262	6.37491	6.37491	4.66457	0			0.121	0.00177156	1771.56	1771.56	0	0	0												No mask	Particles	79530	19680	10160	7960	5460
		0.576	0.191103	0	0	0	0	0			0.198	0.00776239	0	0	0	0	0													Volume	454276	91210.8	36842.7	33107.5	27609.1
		0.679	0.313047	0	0	0	0	0			0.312	0.0303713	0	0	0	0	0														0.5	1	1.5	2	3
		total		37.545	30.0507	25.0673	19.1385	6.90767			total		2687.65	2451.08	173.566	32.522	1												Mask	Particles	21.06	17.2683	12.285	10.2483	4.37667
	reduction in infection Rate (Exhalation)			0.993642	0.974677	0.947703	0.955577	0.980742		reduction in infection Rate (Exhalation)			-1.09841	-0.381442	0.371164	0.700392	0.967338													Volume	37.545	30.0507	25.0673	19.1385	6.90767
	reduction in infection Rate (Inhalation)			0.999917	0.999671	0.99932	0.999422	0.99975		reduction in infection Rate (Inhalation)			0.985406	0.985921	0.998959	0.999696	0.999986														0.5	1	1.5	2	3
																													reduction	Particles	0.999735	0.999123	0.998791	0.998713	0.999198
																														Volume	0.999917	0.999671	0.99932	0.999422	0.99975
				0.5 m	1 m	1.5 m	2 m	3 m																							0.5	1	1.5	2	3
	Inhalation base			0.999735	0.999123	0.998791	0.998713	0.999198																						Particles	1620	1328	945	788	337
	Inhalation volume			0.999917	0.999671	0.99932	0.999422	0.99975															size	Weight	0.5 m	1 m	1.5 m	2 m	3 m	Volume	2888.43	2309.76	1926.76	1470.73	531.693
																						The number of Particles	0.253 um		16160	6170	3910	2710	1660
																							0.298 um		13970	4150	2550	1950	1100
																							0.352 um		9060	1950	1000	800	450
																							0.414 um		11220	1950	750	600	550			0.5	1	1.5	2	3
																							0.488 um		11730	2110	700	650	550		Reduction based on particles	99.9735	99.9123	99.8791	99.8713	99.9198
																							0.576 um		10440	2050	850	850	750		Reduction based on volume	99.9917	99.9671	99.932	99.9422	99.975
																							0.679 um		6950	1300	400	400	400		No Mask	79530	19680	10160	7960	5460
																							total		79530	19680	10160	7960	5460		Mask	21.06	17.2683	12.285	10.2483	4.37667
																							0.253 um		15.7517	13.065	8.08167	7.475	2.94667
																							0.298 um		0.563333	0	0	0	0
																							0.352 um		2.31833	2.31833	2.31833	1.365	1.365
																							0.414 um		0.996667	0.996667	0.996667	0.758333	0.065
																							0.488 um		1.43	0.888333	0.888333	0.65	0
																							0.576 um		0	0	0	0	0
																							0.679 um		0	0	0	0	0
																							total		21.06	17.2683	12.285	10.2483	4.37667
																						reduction in infection Rate (Inhalation)			99.9735	99.9123	99.8791	99.8713	99.9198
																							size	Weight	0.5 m	1 m	1.5 m	2 m	3 m
																						Weighted by particle volume	0.253 um	1	16160	6170	3910	2710	1660
																							0.298 um	1.63413	22828.8	6781.65	4167.04	3186.56	1797.55
																							0.352 um	2.69319	24400.3	5251.71	2693.19	2154.55	1211.93
																							0.414 um	4.38167	49162.3	8544.25	3286.25	2629	2409.92
																							0.488 um	7.17626	84177.5	15141.9	5023.38	4664.57	3946.94
																							0.576 um	11.8006	123199	24191.3	10030.6	10030.6	8850.49
																							0.679 um	19.3307	134348	25129.9	7732.28	7732.28	7732.28
																							total		454276	91210.8	36842.7	33107.5	27609.1
																							0.253 um	1	15.7517	13.065	8.08167	7.475	2.94667
																							0.298 um	1.63413	0.920561	0	0	0	0
																							0.352 um	2.69319	6.2437	6.2437	6.2437	3.6762	3.6762
																							0.414 um	4.38167	4.36706	4.36706	4.36706	3.32276	0.284808
																							0.488 um	7.17626	10.262	6.37491	6.37491	4.66457	0
																							0.576 um	11.8006	0	0	0	0	0
																							0.679 um	19.3307	0	0	0	0	0
																							total		0	0	0	0	0
																						reduction in infection Rate (Inhalation)			99.9917	99.9671	99.932	99.9422	99.975
																									0.0182158	0.0547992	0.0528765	0.0709407	0.0551392

## Sheet: Fig. S9. & Table S7.
	SEIR_I	actual domestic definite number																					Table S3.2.
1	12	1																					Day	results.S	results.E	results.I	results.R
2	9.13414	1		F-test: Two Groups for Variance																			1	14997	2	2	0
3	8.16634	1																					2	14994	5	1	1
4	8.27937	2			Variable 1	Variable 2																	3	14991	7	1	1
5	9.11317	2		Average	2292.68	2379.39																	4	14988	10	1	1
6	10.4787	2		Dispersion	5.57805e+06	5.49413e+06																	5	14985	12	1	2
7	12.3074	4		observation count	127	127																	6	14982	15	1	2
8	14.5991	4		degree of freedom	126	126																	7	14978	18	2	3
9	17.3948	4		F ratio	1.01527																		8	14973	21	2	4
10	20.7663	7		P(F<=f) one-sided test	0.466168																		9	14968	26	2	4
11	24.8118	11		F reject: one-sided test	1.34202																		10	14961	31	3	5
12	29.6587	12																					11	14954	37	3	6
13	35.4489	15																					12	14945	44	4	8
14	42.371	15																					13	14933	53	5	10
15	50.6418	16																					14	14920	63	5	11
16	60.5189	20		t-test: Two groups of assumptions of equal variances																			15	14904	75	6	14
17	72.3096	22																					16	14886	90	8	17
18	86.3754	22			Variable 1	Variable 2																	17	14863	108	9	20
19	103.152	22		Average	2292.68	2379.39																	18	14836	129	11	24
20	123.149	24		Dispersion	5.57805e+06	5.49413e+06																	19	14804	154	13	29
21	146.969	23		observation count	127	127																	20	14765	184	16	35
22	175.319	24		Poiled variance	5.53609e+06																		21	14719	220	19	42
23	209.03	21		hypothesis mean difference	0																		22	14665	262	23	50
24	249.067	21		degree of freedom	252																		23	14600	313	27	60
25	296.554	21		t statistic	-0.293678																		24	14523	373	32	72
26	352.786	19		P(T<=t) one-sided test	0.384623																		25	14431	444	39	86
27	419.245	20		t One-sided test of rejection	1.65092																		26	14323	528	46	103
28	497.613	20		P(T<=t) Two-sided test	0.769246																		27	14195	627	55	123
29	589.774	27		t Rejected Two-sided Test	1.96942																		28	14044	744	65	147
30	697.811	30																					29	13868	880	77	175
31	823.984	87																					30	13661	1039	91	209
32	970.69	186																					31	13420	1223	108	249
33	1140.39	412																					32	13142	1435	127	296
34	1335.5	584																					33	12821	1678	150	351
35	1558.27	814																					34	12455	1954	175	416
36	1810.57	945																					35	12040	2264	205	492
37	2093.64	1225																					36	11574	2608	238	580
38	2407.87	1727																					37	11056	2986	275	683
39	2752.47	2297																					38	10487	3395	316	801
40	3125.22	3105																					39	9872	3831	362	936
41	3522.24	3688																					40	9215	4285	410	1090
42	3937.91	4159																					41	8525	4749	462	1265
43	4364.89	4750																					42	7813	5212	515	1460
44	4794.36	5255																					43	7091	5662	570	1677
45	5216.45	5643																					44	6373	6086	625	1916
46	5620.81	6132																					45	5673	6472	678	2177
47	5997.34	6605																					46	5003	6810	729	2458
48	6336.84	6954																					47	4374	7091	776	2759
49	6631.66	7165																					48	3794	7311	817	3078
50	6876.18	7212																					49	3268	7467	853	3412
51	7066.99	7407																					50	2799	7561	882	3759
52	7202.96	7470																					51	2387	7594	903	4116
53	7285.03	7402																					52	2029	7573	918	4480
54	7315.89	7300																					53	1721	7504	926	4849
55	7299.55	7253																					54	1459	7394	928	5220
56	7240.96	7024																					55	1237	7250	924	5590
57	7145.53	6838																					56	1050	7079	914	5957
58	7018.86	6789																					57	893	6886	900	6320
59	6866.38	6527																					58	762	6678	883	6677
60	6693.25	6325																					59	653	6460	862	7025
61	6504.15	6085																					60	561	6234	839	7366
62	6303.27	5884																					61	485	6005	814	7696
63	6094.22	5684																					62	420	5775	788	8016
64	5880.13	5410																					63	367	5546	761	8326
65	5663.6	5281																					64	321	5320	734	8625
66	5446.78	4966																					65	283	5098	706	8912
67	5231.42	4665																					66	251	4882	679	9189
68	5018.93	4523																					67	223	4671	651	9455
69	4810.41	4398																					68	200	4466	625	9709
70	4606.71	4275																					69	180	4269	598	9954
71	4408.45	4216																					70	162	4078	573	10187
72	4216.1	4155																					71	147	3894	548	10411
73	4029.97	3979																					72	134	3717	524	10625
74	3850.26	3867																					73	123	3547	501	10829
75	3677.08	3654																					74	113	3384	478	11025
76	3510.44	3591																					75	105	3228	456	11211
77	3350.33	3500																					76	97	3078	436	11389
78	3196.66	3445																					77	91	2935	416	11559
79	3049.33	3408																					78	85	2798	397	11721
80	2908.18	3246																					79	80	2667	378	11875
81	2773.06	3125																					80	75	2541	361	12022
82	2643.8	3026																					81	71	2422	344	12163
83	2520.21	2930																					82	68	2308	328	12297
84	2402.09	2873																					83	65	2199	312	12424
85	2289.25	2808																					84	62	2095	298	12546
86	2181.5	2750																					85	59	1996	284	12661
87	2078.64	2627																					86	57	1901	270	12772
88	1980.47	2576																					87	55	1811	258	12877
89	1886.8	2484																					88	53	1725	245	12977
90	1797.45	2385																					89	51	1643	234	13072
91	1712.24	2324																					90	50	1565	223	13163
92	1630.99	2233																					91	49	1490	212	13249
93	1553.51	2179																					92	47	1419	202	13331
94	1479.66	2051																					93	46	1352	192	13410
95	1409.27	1967																					94	45	1287	183	13484
96	1342.19	1843																					95	45	1226	174	13555
97	1278.26	1769																					96	44	1167	166	13623
98	1217.34	1731																					97	43	1111	158	13687
99	1159.3	1654																					98	42	1058	151	13749
100	1104	1593																					99	42	1008	144	13807
101	1051.33	1459																					100	42	960	137	13862
102	1001.14	1454																					101	41	914	130	13915
103	953.345	1407																					102	41	870	124	13965
104	907.816	1360																					103	40	828	118	14013
105	864.452	1332																					104	40	789	112	14059
106	823.151	1267																					105	40	751	107	14102
107	783.817	1218																					106	40	715	102	14143
108	746.357	1135																					107	40	681	97	14182
109	710.683	1082																					108	40	648	92	14220
110	676.711	1016																					109	40	617	88	14255
111	644.361	1008																					110	40	588	84	14289
112	613.556	1021																					111	40	560	80	14321
113	584.222	1008																					112	40	533	76	14352
114	556.29	1008																					113	40	507	72	14381
115	529.694	969																					114	40	483	69	14408
116	504.369	937																					115	40	460	66	14435
117	480.256	924																					116	40	438	62	14460
118	457.296	900																					117	40	417	59	14483
119	435.435	898																					118	40	397	57	14506
120	414.62	877																					119	41	378	54	14528
121	394.802	781																					120	41	360	51	14548
122	375.932	723																					121	41	343	49	14567
123	357.966	716																					122	41	326	46	14586
124	340.86	705																					123	41	311	44	14604
125	324.574	711																					124	42	296	42	14620
126	309.067	713																					125	42	282	40	14636
127	294.303	681																					126	42	268	38	14651
																							127	43	256	36	14666
																							128	43	243	35	14679
																							129	43	232	33	14692
																							130	44	221	31	14704
																							131	44	210	30	14716
																							132	44	200	28	14727
																							133	45	190	27	14738
																							134	45	181	26	14748
																							135	45	173	25	14757
																							136	46	165	23	14766
																							137	46	157	22	14775
																							138	47	149	21	14783
																							139	47	142	20	14791
																							140	47	135	19	14798
																							141	48	129	18	14805
																							142	48	123	17	14812
																							143	49	117	17	14818
																							144	49	111	16	14824
																							145	50	106	15	14829
																							146	50	101	14	14835
																							147	50	96	14	14840
																							148	51	92	13	14844
																							149	51	87	12	14849
																							150	52	83	12	14853
																							151	52	79	11	14857
																							152	53	75	11	14861
																							153	53	72	10	14865
																							154	54	68	10	14868
																							155	54	65	9	14871
																							156	55	62	9	14874
																							157	55	59	8	14877
																							158	56	56	8	14880
																							159	56	54	8	14882
																							160	57	51	7	14885
																							161	57	49	7	14887
																							162	58	46	7	14889
																							163	58	44	6	14891
																							164	59	42	6	14893
																							165	59	40	6	14895
																							166	60	38	5	14896
																							167	60	36	5	14898
																							168	61	35	5	14899
																							169	62	33	5	14901
																							170	62	31	4	14902
																							171	63	30	4	14903
																							172	63	29	4	14904
																							173	64	27	4	14905
																							174	64	26	4	14906
																							175	65	25	4	14907
																							176	65	24	3	14908
																							177	66	22	3	14909
																							178	66	21	3	14909
																							179	67	20	3	14910
																							180	68	19	3	14910

## Sheet: Fig. S12 & Table S8
Contact Duration										Degree
Time(min)	9	11	19	Total						Number of Contacts	9	11	19	Total
1	0.0157328	0.0194141	0.0162068	0.0176483	0.0157328	0.0194141	0.0162068	0.0176483		0	0	0	0	0
2	0.0142147	0.0183087	0.0151589	0.0163866	0.0284295	0.0366174	0.0303178	0.0327731		0	0.0109716	0.0112616	0.00852253	0.0105695	0	0	0	0
3	0.0129037	0.0140251	0.0135522	0.0139118	0.038711	0.0420754	0.0406567	0.0417353		100	0.0111786	0.0109161	0.0101292	0.0110741	1.11786	1.09161	1.01292	1.10741
4	0.0110406	0.0135415	0.0106881	0.012121	0.0441623	0.0541661	0.0427524	0.0484839		200	0.00979851	0.0124361	0.00859239	0.010594	1.9597	2.48722	1.71848	2.11881
5	0.0117306	0.0125052	0.00866224	0.0113058	0.058653	0.0625259	0.0433112	0.0565289		300	0.0121446	0.0105707	0.00887181	0.0108553	3.64339	3.1712	2.66154	3.25658												Mean	07:00:00	11:00:00	19:00:00	Days
6	0.0112476	0.0105707	0.00971009	0.0108351	0.0674855	0.0634241	0.0582606	0.0650104		400	0.0115236	0.0101561	0.0106881	0.0111236	4.60944	4.06246	4.27524	4.44942												Numbers of Encounter Agents	4176.57	3792.87	4626.27	4199.09
7	0.0113856	0.0109161	0.0108278	0.0113853	0.0796991	0.0764129	0.0757946	0.0796973		500	0.0123516	0.0118834	0.00964024	0.0116416	6.17582	5.94169	4.82012	5.8208												Duration of Encounter Agents	47.2215	43.3008	51.45	47.3089
8	0.0106266	0.0117452	0.0101991	0.0111933	0.0850124	0.0939616	0.0815927	0.0895466		600	0.0117306	0.0120216	0.0113867	0.0120758	7.03837	7.21293	6.83199	7.24551
9	0.0105575	0.0116761	0.0101991	0.0111459	0.0950179	0.105085	0.0917918	0.100313		700	0.0136627	0.0115379	0.0108278	0.0123816	9.5639	8.07655	7.57946	8.6671
10	0.0109716	0.0112616	0.00852253	0.0105695	0.109716	0.112616	0.0852253	0.105695		800	0.0115926	0.0129888	0.0101292	0.0119287	9.27408	10.391	8.10339	9.54296
11	0.0111786	0.0109161	0.0101292	0.0110741	0.122964	0.120077	0.111422	0.121815		900	0.0119376	0.0113307	0.00984981	0.0113814	10.7439	10.1976	8.86483	10.2433
12	0.00979851	0.0124361	0.00859239	0.010594	0.117582	0.149233	0.103109	0.127128		1000	0.0117306	0.0133343	0.0113168	0.012503	11.7306	13.3343	11.3168	12.503
13	0.0121446	0.0105707	0.00887181	0.0108553	0.15788	0.137419	0.115334	0.141118		1100	0.0142147	0.0116761	0.00998952	0.0123307	15.6362	12.8437	10.9885	13.5638
14	0.0115236	0.0101561	0.0106881	0.0111236	0.16133	0.142186	0.149633	0.15573		1200	0.0124206	0.012367	0.0113168	0.0124077	14.9048	14.8404	13.5802	14.8892
15	0.0123516	0.0118834	0.00964024	0.0116416	0.185275	0.178251	0.144604	0.174624		1300	0.0117306	0.0132652	0.0129235	0.0130314	15.2498	17.2447	16.8006	16.9408
16	0.0117306	0.0120216	0.0113867	0.0120758	0.18769	0.192345	0.182187	0.193213		1400	0.0123516	0.0139561	0.0120852	0.0131942	17.2923	19.5385	16.9193	18.4718
17	0.0136627	0.0115379	0.0108278	0.0123816	0.232266	0.196145	0.184073	0.210487		1500	0.0121446	0.0144397	0.0122249	0.0133372	18.2169	21.6595	18.3374	20.0058
18	0.0115926	0.0129888	0.0101292	0.0119287	0.208667	0.233799	0.182326	0.214716		1600	0.0123516	0.0133343	0.0128537	0.0132445	19.7626	21.3348	20.5658	21.1913
19	0.0119376	0.0113307	0.00984981	0.0113814	0.226815	0.215283	0.187146	0.216247		1700	0.0143527	0.0124361	0.0129934	0.0136716	24.3997	21.1414	22.0887	23.2417
20	0.0117306	0.0133343	0.0113168	0.012503	0.234612	0.266685	0.226336	0.250059		1800	0.0135937	0.0134724	0.0132728	0.0138629	24.4687	24.2504	23.891	24.9532
21	0.0142147	0.0116761	0.00998952	0.0123307	0.29851	0.245198	0.20978	0.258944		1900	0.0129727	0.0131961	0.0118757	0.0130744	24.6481	25.0725	22.5637	24.8413
22	0.0124206	0.012367	0.0113168	0.0124077	0.273254	0.272074	0.24897	0.272969		2000	0.0133177	0.0140251	0.0131331	0.01391	26.6354	28.0503	26.2662	27.82
23	0.0117306	0.0132652	0.0129235	0.0130314	0.269804	0.305099	0.297241	0.299722		2100	0.0139387	0.0127815	0.0139714	0.0139841	29.2713	26.8412	29.3399	29.3667
24	0.0123516	0.0139561	0.0120852	0.0131942	0.296439	0.334945	0.290045	0.31666		2200	0.0117306	0.0130579	0.0127139	0.0128881	25.8073	28.7274	27.9707	28.3539
25	0.0121446	0.0144397	0.0122249	0.0133372	0.303616	0.360992	0.305623	0.333431		2300	0.0128347	0.0143706	0.0109675	0.0131185	29.5197	33.0524	25.2253	30.1725
26	0.0123516	0.0133343	0.0128537	0.0132445	0.321143	0.346691	0.334195	0.344358		2400	0.0127657	0.0136106	0.0105484	0.0126896	30.6376	32.6655	25.3161	30.4549
27	0.0143527	0.0124361	0.0129934	0.0136716	0.387524	0.335774	0.350821	0.369133		2500	0.0124206	0.0137488	0.0108278	0.0127145	31.0516	34.372	27.0695	31.7863
28	0.0135937	0.0134724	0.0132728	0.0138629	0.380624	0.377228	0.371638	0.388162		2600	0.0115926	0.0142324	0.0129934	0.0133404	30.1408	37.0043	33.7827	34.6849
29	0.0129727	0.0131961	0.0118757	0.0130744	0.376208	0.382686	0.344394	0.379157		2700	0.0145598	0.0140942	0.0134824	0.0144806	39.3113	38.0544	36.4024	39.0977
30	0.0133177	0.0140251	0.0131331	0.01391	0.399531	0.420754	0.393992	0.4173		2800	0.0118686	0.0149924	0.0114565	0.0131682	33.2321	41.9787	32.0782	36.8711
31	0.0139387	0.0127815	0.0139714	0.0139841	0.4321	0.396228	0.433112	0.433508		2900	0.0141457	0.0128506	0.0125742	0.0135989	41.0226	37.2668	36.4652	39.4367
32	0.0117306	0.0130579	0.0127139	0.0128881	0.37538	0.417853	0.406846	0.41242		3000	0.0125587	0.0138179	0.0108977	0.0128097	37.676	41.4536	32.693	38.4291
33	0.0128347	0.0143706	0.0109675	0.0131185	0.423544	0.47423	0.361928	0.43291		3100	0.0129727	0.0139561	0.0104785	0.0128554	40.2153	43.2638	32.4834	39.8518
34	0.0127657	0.0136106	0.0105484	0.0126896	0.434033	0.462761	0.358645	0.431445		3200	0.0118686	0.013887	0.0109675	0.0126203	37.9796	44.4383	35.0961	40.385
35	0.0124206	0.0137488	0.0108278	0.0127145	0.434723	0.481208	0.378973	0.445008		3300	0.0129037	0.0134724	0.0109675	0.0128335	42.5821	44.459	36.1928	42.3507
36	0.0115926	0.0142324	0.0129934	0.0133404	0.417334	0.512367	0.467761	0.480253		3400	0.0121446	0.0129888	0.0120852	0.0127906	41.2917	44.1619	41.0898	43.488
37	0.0145598	0.0140942	0.0134824	0.0144806	0.538711	0.521487	0.498847	0.535783		3500	0.0101435	0.0149233	0.0104785	0.0122156	35.5023	52.2316	36.6748	42.7544
38	0.0118686	0.0149924	0.0114565	0.0131682	0.451007	0.569711	0.435348	0.500393		3600	0.0115236	0.0112616	0.0108977	0.0115755	41.485	40.5417	39.2316	41.6717
39	0.0141457	0.0128506	0.0125742	0.0135989	0.551684	0.501175	0.490395	0.530356		3700	0.0126277	0.0129888	0.0111072	0.0126205	46.7223	48.0586	41.0968	46.6959
40	0.0125587	0.0138179	0.0108977	0.0128097	0.502346	0.552715	0.435906	0.512387		3800	0.0117306	0.0122979	0.0087321	0.0112585	44.5763	46.7321	33.182	42.7825
41	0.0129727	0.0139561	0.0104785	0.0128554	0.53188	0.572198	0.429619	0.527072		3900	0.0096605	0.0109852	0.0106881	0.0107682	37.676	42.8423	41.6835	41.996
42	0.0118686	0.013887	0.0109675	0.0126203	0.498482	0.583253	0.460636	0.530053		4000	0.0124896	0.0103634	0.0092211	0.0110226	49.9586	41.4536	36.8844	44.0905
43	0.0129037	0.0134724	0.0109675	0.0128335	0.554858	0.579315	0.471603	0.551842		4100	0.0109026	0.0106398	0.00796367	0.0101401	44.7005	43.623	32.6511	41.5743
44	0.0121446	0.0129888	0.0120852	0.0127906	0.534364	0.571508	0.53175	0.562787		4200	0.00876346	0.00987978	0.0106182	0.010056	36.8065	41.4951	44.5966	42.2353
45	0.0101435	0.0149233	0.0104785	0.0122156	0.456459	0.671549	0.471533	0.5497		4300	0.00972951	0.0111925	0.00803353	0.00995088	41.8369	48.1277	34.5442	42.7888
46	0.0115236	0.0112616	0.0108977	0.0115755	0.530086	0.518032	0.501292	0.532472		4400	0.00979851	0.00918889	0.00894167	0.00959813	43.1134	40.4311	39.3433	42.2318
47	0.0126277	0.0129888	0.0111072	0.0126205	0.5935	0.610474	0.52204	0.593164		4500	0.0102815	0.00987978	0.00936081	0.0101456	46.2669	44.459	42.1236	45.6552
48	0.0117306	0.0122979	0.0087321	0.0112585	0.563069	0.5903	0.419141	0.54041		4600	0.00938449	0.0106398	0.00705554	0.00930627	43.1686	48.9429	32.4555	42.8088
49	0.0096605	0.0109852	0.0106881	0.0107682	0.473365	0.538276	0.523716	0.527642		4700	0.00979851	0.00842891	0.00621725	0.00840068	46.053	39.6159	29.2211	39.4832
50	0.0124896	0.0103634	0.0092211	0.0110226	0.624482	0.518171	0.461055	0.551132		4800	0.00841844	0.00794528	0.0092211	0.0087925	40.4085	38.1373	44.2613	42.204
51	0.0109026	0.0106398	0.00796367	0.0101401	0.556031	0.542628	0.406147	0.517143		4900	0.00779741	0.00801437	0.00810339	0.00821871	38.2073	39.2704	39.7066	40.2717
52	0.00876346	0.00987978	0.0106182	0.010056	0.4557	0.513749	0.552148	0.522913		5000	0.00786641	0.00905071	0.0082431	0.00864659	39.332	45.2536	41.2155	43.2329
53	0.00972951	0.0111925	0.00803353	0.00995088	0.515664	0.593202	0.425777	0.527397		5100	0.00738338	0.008498	0.00684597	0.0078105	37.6553	43.3398	34.9144	39.8336
54	0.00979851	0.00918889	0.00894167	0.00959813	0.52912	0.4962	0.48285	0.518299		5200	0.00710737	0.00670167	0.00761439	0.0073624	36.9583	34.8487	39.5948	38.2845
55	0.0102815	0.00987978	0.00936081	0.0101456	0.565484	0.543388	0.514845	0.558008		5300	0.00931548	0.00801437	0.00733496	0.00847634	49.3721	42.4762	38.8753	44.9246
56	0.00938449	0.0106398	0.00705554	0.00930627	0.525531	0.595827	0.39511	0.521151		5400	0.00724538	0.00683985	0.0077541	0.00750533	39.125	36.9352	41.8722	40.5288
57	0.00979851	0.00842891	0.00621725	0.00840068	0.558515	0.480448	0.354384	0.478839		5500	0.00607232	0.00601078	0.00677611	0.00648117	33.3977	33.0593	37.2686	35.6464
58	0.00841844	0.00794528	0.0092211	0.0087925	0.488269	0.460826	0.534824	0.509965		5600	0.00669335	0.00670167	0.00607754	0.00669196	37.4827	37.5294	34.0342	37.475
59	0.00779741	0.00801437	0.00810339	0.00821871	0.460047	0.472848	0.4781	0.484904		5700	0.00565829	0.00663258	0.00642683	0.00643254	32.2523	37.8057	36.6329	36.6655
60	0.00786641	0.00905071	0.0082431	0.00864659	0.471985	0.543043	0.494586	0.518795		5800	0.00483025	0.00511262	0.00712539	0.00586569	28.0155	29.6532	41.3273	34.021
61	0.00738338	0.008498	0.00684597	0.0078105	0.450386	0.518378	0.417604	0.476441		5900	0.00565829	0.0064944	0.00705554	0.00660112	33.3839	38.317	41.6277	38.9466
62	0.00710737	0.00670167	0.00761439	0.0073624	0.440657	0.415504	0.472092	0.456469		6000	0.00614132	0.00683985	0.00600768	0.00652573	36.8479	41.0391	36.0461	39.1544
63	0.00931548	0.00801437	0.00733496	0.00847634	0.586876	0.504905	0.462103	0.534009		6100	0.00531328	0.00607987	0.00705554	0.00634009	32.411	37.0872	43.0388	38.6746
64	0.00724538	0.00683985	0.0077541	0.00750533	0.463704	0.43775	0.496263	0.480341		6200	0.00565829	0.00552715	0.00433112	0.00533244	35.0814	34.2683	26.853	33.0611
65	0.00607232	0.00601078	0.00677611	0.00648117	0.394701	0.390701	0.440447	0.421276		6300	0.00593431	0.00635622	0.00544883	0.00609633	37.3861	40.0442	34.3276	38.4069
66	0.00669335	0.00670167	0.00607754	0.00669196	0.441761	0.44231	0.401118	0.441669		6400	0.00448523	0.00559624	0.00475026	0.00509709	28.7055	35.8159	30.4017	32.6214
67	0.00565829	0.00663258	0.00642683	0.00643254	0.379106	0.444383	0.430597	0.43098		6500	0.00524427	0.00559624	0.00607754	0.00581408	34.0878	36.3756	39.504	37.7915
68	0.00483025	0.00511262	0.00712539	0.00586569	0.328457	0.347658	0.484527	0.398867		6600	0.00634833	0.00449081	0.00558854	0.00564555	41.899	29.6394	36.8844	37.2607
69	0.00565829	0.0064944	0.00705554	0.00660112	0.390422	0.448114	0.486832	0.455477		6700	0.00455424	0.00483626	0.00475026	0.00485963	30.5134	32.4029	31.8268	32.5595
70	0.00614132	0.00683985	0.00600768	0.00652573	0.429892	0.47879	0.420538	0.456801		6800	0.00420922	0.00442172	0.00530912	0.00479065	28.6227	30.0677	36.102	32.5764
71	0.00531328	0.00607987	0.00705554	0.00634009	0.377243	0.431671	0.500943	0.450146		6900	0.00476125	0.00414536	0.00628711	0.00522149	32.8526	28.603	43.3811	36.0283
72	0.00565829	0.00552715	0.00433112	0.00533244	0.407397	0.397955	0.311841	0.383936		7000	0.00427822	0.00621805	0.00454069	0.00516762	29.9476	43.5263	31.7848	36.1733
73	0.00593431	0.00635622	0.00544883	0.00609633	0.433205	0.464004	0.397765	0.445032		7100	0.00414022	0.00483626	0.00454069	0.00464532	29.3955	34.3374	32.2389	32.9818
74	0.00448523	0.00559624	0.00475026	0.00509709	0.331907	0.414122	0.351519	0.377185		7200	0.00552029	0.0045599	0.00426126	0.0049286	39.7461	32.8313	30.6811	35.4859
75	0.00524427	0.00559624	0.00607754	0.00581408	0.39332	0.419718	0.455816	0.436056		7300	0.00441623	0.00414536	0.00482012	0.00459877	32.2385	30.2612	35.1869	33.571
76	0.00634833	0.00449081	0.00558854	0.00564555	0.482473	0.341302	0.424729	0.429062		7400	0.00531328	0.00407627	0.00440098	0.00473927	39.3182	30.1644	32.5672	35.0706
77	0.00455424	0.00483626	0.00475026	0.00485963	0.350676	0.372392	0.36577	0.374191		7500	0.00289815	0.00338538	0.00461055	0.00374387	21.7361	25.3904	34.5791	28.079
78	0.00420922	0.00442172	0.00530912	0.00479065	0.328319	0.344894	0.414111	0.373671		7600	0.00448523	0.00338538	0.0051694	0.00448134	34.0878	25.7289	39.2875	34.0582
79	0.00476125	0.00414536	0.00628711	0.00522149	0.376139	0.327484	0.496682	0.412498		7700	0.00338118	0.00345447	0.00342298	0.00352549	26.0351	26.5994	26.357	27.1463
80	0.00427822	0.00621805	0.00454069	0.00516762	0.342258	0.497444	0.363255	0.413409		7800	0.00296715	0.0032472	0.00447083	0.00367208	23.1438	25.3282	34.8725	28.6422
81	0.00414022	0.00483626	0.00454069	0.00464532	0.335357	0.391737	0.367796	0.376271		7900	0.0039332	0.00359265	0.00384212	0.00390673	31.0723	28.3819	30.3528	30.8632
82	0.00552029	0.0045599	0.00426126	0.0049286	0.452664	0.373912	0.349424	0.404145		8000	0.00331217	0.00317811	0.00454069	0.00379092	26.4974	25.4249	36.3255	30.3273
83	0.00441623	0.00414536	0.00482012	0.00459877	0.366547	0.344065	0.40007	0.381698		8100	0.00365719	0.00310902	0.00405169	0.00371769	29.6232	25.1831	32.8187	30.1133
84	0.00531328	0.00407627	0.00440098	0.00473927	0.446315	0.342407	0.369682	0.398098		8200	0.00289815	0.00359265	0.00349284	0.00343099	23.7648	29.4597	28.6413	28.1341
85	0.00289815	0.00338538	0.00461055	0.00374387	0.246343	0.287757	0.391897	0.318229		8300	0.00351918	0.0026254	0.00419141	0.00355208	29.2092	21.7908	34.7887	29.4822
86	0.00448523	0.00338538	0.0051694	0.00448134	0.38573	0.291143	0.444569	0.385396		8400	0.00276014	0.00290175	0.00370241	0.00321815	23.1852	24.3747	31.1002	27.0324
87	0.00338118	0.00345447	0.00342298	0.00352549	0.294162	0.300539	0.2978	0.306718		8500	0.00276014	0.00255631	0.00363255	0.00307542	23.4612	21.7286	30.8767	26.1411
88	0.00296715	0.0032472	0.00447083	0.00367208	0.26111	0.285754	0.393433	0.323143		8600	0.00248413	0.00269449	0.00314356	0.00286001	21.3635	23.1726	27.0346	24.596
89	0.0039332	0.00359265	0.00384212	0.00390673	0.350055	0.319746	0.341949	0.347699		8700	0.00400221	0.00227995	0.00370241	0.00343131	34.8192	19.8356	32.211	29.8524
90	0.00331217	0.00317811	0.00454069	0.00379092	0.298096	0.28603	0.408662	0.341182		8800	0.00255313	0.00241813	0.00384212	0.00302882	22.4676	21.2795	33.8107	26.6536
91	0.00365719	0.00310902	0.00405169	0.00371769	0.332804	0.282921	0.368704	0.33831		8900	0.00234612	0.00276358	0.00426126	0.00322043	20.8805	24.5958	37.9253	28.6619
92	0.00289815	0.00359265	0.00349284	0.00343099	0.26663	0.330524	0.321341	0.315651		9000	0.00282915	0.00248722	0.0035627	0.00305139	25.4623	22.385	32.0643	27.4625
93	0.00351918	0.0026254	0.00419141	0.00355208	0.327284	0.244162	0.389801	0.330343		9100	0.00220811	0.00234904	0.00244499	0.00240636	20.0938	21.3763	22.2494	21.8979
94	0.00276014	0.00290175	0.00370241	0.00321815	0.259453	0.272765	0.348027	0.302506		9200	0.00310516	0.00234904	0.00349284	0.00307475	28.5675	21.6112	32.1341	28.2877
95	0.00276014	0.00255631	0.00363255	0.00307542	0.262214	0.242849	0.345093	0.292165		9300	0.00276014	0.0019345	0.00293399	0.00262166	25.6693	17.9909	27.2861	24.3815
96	0.00248413	0.00269449	0.00314356	0.00286001	0.238476	0.258671	0.301781	0.274561		9400	0.00310516	0.00151997	0.00321341	0.0026938	29.1885	14.2877	30.2061	25.3217
97	0.00400221	0.00227995	0.00370241	0.00343131	0.388214	0.221155	0.359134	0.332837		9500	0.00234612	0.00158906	0.00335313	0.00250471	22.2882	15.096	31.8547	23.7947
98	0.00255313	0.00241813	0.00384212	0.00302882	0.250207	0.236977	0.376528	0.296824		9600	0.0020011	0.00145088	0.0030737	0.00224262	19.2106	13.9284	29.5075	21.5292
99	0.00234612	0.00276358	0.00426126	0.00322043	0.232266	0.273594	0.421865	0.318823		9700	0.00220811	0.00124361	0.00293399	0.00219452	21.4187	12.063	28.4597	21.2868
100	0.00282915	0.00248722	0.0035627	0.00305139	0.282915	0.248722	0.35627	0.305139		9800	0.00262214	0.0013127	0.0025847	0.00224051	25.6969	12.8644	25.3301	21.957
101	0.00220811	0.00234904	0.00244499	0.00240636	0.22302	0.237253	0.246944	0.243043		9900	0.00269114	0.00172724	0.00272441	0.0024547	26.6423	17.0996	26.9717	24.3015
102	0.00310516	0.00234904	0.00349284	0.00307475	0.316726	0.239602	0.35627	0.313624		10000	0.00207011	0.0013127	0.00300384	0.00219484	20.7011	13.127	30.0384	21.9484
103	0.00276014	0.0019345	0.00293399	0.00262166	0.284295	0.199254	0.3022	0.270031		10100	0.00213911	0.00138179	0.00244499	0.00205024	21.605	13.9561	24.6944	20.7075
104	0.00310516	0.00151997	0.00321341	0.0026938	0.322937	0.158077	0.334195	0.280155		10200	0.00158708	0.0019345	0.0020957	0.00193044	16.1882	19.7319	21.3762	19.6905
105	0.00234612	0.00158906	0.00335313	0.00250471	0.246343	0.166851	0.352078	0.262994		10300	0.00151808	0.000967252	0.00160671	0.00140627	15.6362	9.96269	16.5491	14.4846
106	0.0020011	0.00145088	0.0030737	0.00224262	0.212117	0.153793	0.325812	0.237718		10400	0.00227712	0.000483626	0.00265456	0.00186103	23.682	5.02971	27.6074	19.3547
107	0.00220811	0.00124361	0.00293399	0.00219452	0.236268	0.133066	0.313936	0.234814		10500	0.00158708	0.00165815	0.00349284	0.00231561	16.6644	17.4105	36.6748	24.3139
108	0.00262214	0.0013127	0.0025847	0.00224051	0.283191	0.141771	0.279148	0.241975		10600	0.00207011	0.00117452	0.00167656	0.00169122	21.9431	12.4499	17.7716	17.9269
109	0.00269114	0.00172724	0.00272441	0.0024547	0.293334	0.188269	0.296961	0.267562		10700	0.0018631	0.000967252	0.00265456	0.00188495	19.9351	10.3496	28.4038	20.1689
110	0.00207011	0.0013127	0.00300384	0.00219484	0.227712	0.144397	0.330423	0.241433		10800	0.00289815	0.00117452	0.00188613	0.00204781	31.3	12.6848	20.3702	22.1163
111	0.00213911	0.00138179	0.00244499	0.00205024	0.237441	0.153378	0.271394	0.227577		10900	0.00227712	0.000898162	0.00195599	0.00176342	24.8206	9.78997	21.3203	19.2213
112	0.00158708	0.0019345	0.0020957	0.00193044	0.177753	0.216664	0.234719	0.21621		11000	0.00131107	0.0013127	0.00188613	0.00154988	14.4217	14.4397	20.7475	17.0486
113	0.00151808	0.000967252	0.00160671	0.00140627	0.171543	0.109299	0.181558	0.158909		11100	0.00131107	0.000690894	0.00174642	0.00128817	14.5529	7.66892	19.3853	14.2987
114	0.00227712	0.000483626	0.00265456	0.00186103	0.259591	0.0551333	0.30262	0.212157		11200	0.00144908	0.000345447	0.00153685	0.00114486	16.2296	3.86901	17.2127	12.8225
115	0.00158708	0.00165815	0.00349284	0.00231561	0.182514	0.190687	0.401677	0.266295		11300	0.00103505	0.000898162	0.00104785	0.00102448	11.6961	10.1492	11.8407	11.5766
116	0.00207011	0.00117452	0.00167656	0.00169122	0.240132	0.136244	0.194481	0.196182		11400	0.00179409	0.000621805	0.0020957	0.00155046	20.4527	7.08857	23.891	17.6753
117	0.0018631	0.000967252	0.00265456	0.00188495	0.217982	0.113168	0.310583	0.220539		11500	0.00131107	0.000759983	0.00167656	0.00128791	15.0773	8.73981	19.2805	14.811
118	0.00289815	0.00117452	0.00188613	0.00204781	0.341982	0.138593	0.222564	0.241641		11600	0.000828043	0.000621805	0.00146699	0.0010024	9.6053	7.21293	17.0171	11.6279
119	0.00227712	0.000898162	0.00195599	0.00176342	0.270977	0.106881	0.232763	0.209847		11700	0.00103505	0.000483626	0.00125742	0.000954038	12.1101	5.65842	14.7118	11.1622
120	0.00131107	0.0013127	0.00188613	0.00154988	0.157328	0.157524	0.226336	0.185985		11800	0.00096605	0.00103634	0.00223542	0.00145637	11.3994	12.2288	26.3779	17.1852
121	0.00131107	0.000690894	0.00174642	0.00128817	0.158639	0.0835982	0.211317	0.155869		11900	0.0018631	0.000829073	0.00160671	0.00147736	22.1709	9.86597	19.1198	17.5805
122	0.00144908	0.000345447	0.00153685	0.00114486	0.176787	0.0421445	0.187496	0.139673		12000	0.00124206	0.000414536	0.00167656	0.00114548	14.9048	4.97444	20.1188	13.7457
123	0.00103505	0.000898162	0.00104785	0.00102448	0.127312	0.110474	0.128886	0.126011		12100	0.00131107	0.000552715	0.00111771	0.00102462	15.8639	6.68785	13.5243	12.3979
124	0.00179409	0.000621805	0.0020957	0.00155046	0.222468	0.0771038	0.259867	0.192257		12200	0.00124206	0.000138179	0.00167656	0.00105051	15.1532	1.68578	20.4541	12.8162
125	0.00131107	0.000759983	0.00167656	0.00128791	0.163884	0.0949979	0.20957	0.160989		12300	0.000759039	0.000621805	0.000838282	0.000762627	9.33619	7.6482	10.3109	9.38031
126	0.000828043	0.000621805	0.00146699	0.0010024	0.104333	0.0783474	0.184841	0.126303		12400	0.00117306	0.000414536	0.000908138	0.000857687	14.546	5.14025	11.2609	10.6353
127	0.00103505	0.000483626	0.00125742	0.000954038	0.131452	0.0614205	0.159693	0.121163		12500	0.000759039	0.000207268	0.00153685	0.000860237	9.48799	2.59085	19.2106	10.753
128	0.00096605	0.00103634	0.00223542	0.00145637	0.123654	0.132652	0.286133	0.186415		12600	0.00096605	0.000276358	0.00118757	0.000835087	12.1722	3.48211	14.9633	10.5221
129	0.0018631	0.000829073	0.00160671	0.00147736	0.240339	0.10695	0.207265	0.190579		12700	0.000483025	0.000345447	0.00125742	0.000716841	6.13442	4.38718	15.9693	9.10387
130	0.00124206	0.000414536	0.00167656	0.00114548	0.161468	0.0538897	0.217953	0.148912		12800	0.00103505	0.000414536	0.00118757	0.000906288	13.2487	5.30607	15.2008	11.6005
131	0.00131107	0.000552715	0.00111771	0.00102462	0.17175	0.0724057	0.14642	0.134226		12900	0.000552029	0.000138179	0.00132728	0.000693331	7.12117	1.78251	17.1219	8.94398
132	0.00124206	0.000138179	0.00167656	0.00105051	0.163953	0.0182396	0.221306	0.138667		13000	0.000828043	0.000276358	0.000838282	0.000667624	10.7646	3.59265	10.8977	8.67911
133	0.000759039	0.000621805	0.000838282	0.000762627	0.100952	0.0827	0.111491	0.101429		13100	0.000345018	0.000345447	0.000977995	0.000573385	4.51974	4.52536	12.8117	7.51134
134	0.00117306	0.000414536	0.000908138	0.000857687	0.15719	0.0555479	0.121691	0.11493		13200	0.000621032	0	0.00174642	0.000813601	8.19763	0	23.0527	10.7395
135	0.000759039	0.000207268	0.00153685	0.000860237	0.10247	0.0279812	0.207475	0.116132		13300	0.000897047	0.000414536	0.000977995	0.000786839	11.9307	5.51333	13.0073	10.465
136	0.00096605	0.000276358	0.00118757	0.000835087	0.131383	0.0375846	0.161509	0.113572		13400	0.000552029	0.000345447	0.00125742	0.000740554	7.39718	4.62899	16.8495	9.92343
137	0.000483025	0.000345447	0.00125742	0.000716841	0.0661744	0.0473262	0.172267	0.0982072		13500	0.00103505	0.000138179	0.000908138	0.000715286	13.9732	1.86541	12.2599	9.65636
138	0.00103505	0.000414536	0.00118757	0.000906288	0.142837	0.057206	0.163884	0.125068		13600	0.000828043	6.90894e-05	0.00132728	0.000764443	11.2614	0.939616	18.051	10.3964
139	0.000552029	0.000138179	0.00132728	0.000693331	0.076732	0.0192069	0.184492	0.0963731		13700	0.000621032	0.000483626	0.00146699	0.000883776	8.50814	6.62567	20.0978	12.1077
140	0.000828043	0.000276358	0.000838282	0.000667624	0.115926	0.0386901	0.117359	0.0934674		13800	0.00096605	0.000207268	0.00111771	0.000787337	13.3315	2.8603	15.4244	10.8652
141	0.000345018	0.000345447	0.000977995	0.000573385	0.0486475	0.048708	0.137897	0.0808472		13900	0.000414022	6.90894e-05	0.000977995	0.000502125	5.7549	0.960343	13.5941	6.97954
142	0.000621032	0	0.00174642	0.000813601	0.0881866	0	0.247992	0.115531		14000	0.000414022	0.000207268	0.000698568	0.000453584	5.7963	2.90175	9.77995	6.35017
143	0.000897047	0.000414536	0.000977995	0.000786839	0.128278	0.0592787	0.139853	0.112518		14100	0.00110406	6.90894e-05	0.000908138	0.000715256	15.5672	0.974161	12.8048	10.0851
144	0.000552029	0.000345447	0.00125742	0.000740554	0.0794921	0.0497444	0.181069	0.10664		14200	0.000276014	0.000207268	0.000698568	0.000406156	3.9194	2.94321	9.91966	5.76741
145	0.00103505	0.000138179	0.000908138	0.000715286	0.150083	0.0200359	0.13168	0.103716		14300	0.000690036	0.000276358	0.000419141	0.000476154	9.86751	3.95191	5.99371	6.809
146	0.000828043	6.90894e-05	0.00132728	0.000764443	0.120894	0.0100871	0.193783	0.111609		14400	0.000621032	0.000276358	0.000908138	0.00062049	8.94287	3.97955	13.0772	8.93505
147	0.000621032	0.000483626	0.00146699	0.000883776	0.0912917	0.071093	0.215648	0.129915		14500	0.000621032	0.000207268	0.000628711	0.000500718	9.00497	3.00539	9.11631	7.26041
148	0.00096605	0.000207268	0.00111771	0.000787337	0.142975	0.0306757	0.165421	0.116526		14600	0.000621032	0.000414536	0.000698568	0.000595955	9.06707	6.05223	10.1991	8.70094
149	0.000414022	6.90894e-05	0.000977995	0.000502125	0.0616892	0.0102943	0.145721	0.0748166		14700	0.000414022	0.000414536	0.000908138	0.000596835	6.08612	6.09369	13.3496	8.77347
150	0.000414022	0.000207268	0.000698568	0.000453584	0.0621032	0.0310902	0.104785	0.0680375		14800	0.000207011	0	0.000558854	0.000263198	3.06376	0	8.27104	3.89533
151	0.00110406	6.90894e-05	0.000908138	0.000715256	0.166713	0.0104325	0.137129	0.108004		14900	0.000414022	6.90894e-05	0.000558854	0.000358083	6.16892	1.02943	8.32693	5.33543
152	0.000276014	0.000207268	0.000698568	0.000406156	0.0419542	0.0315048	0.106182	0.0617357		15000	0.000276014	0.000207268	0.000349284	0.000286121	4.14022	3.10902	5.23926	4.29181
153	0.000690036	0.000276358	0.000419141	0.000476154	0.105575	0.0422827	0.0641285	0.0728516		15100	0.000207011	6.90894e-05	0.000279427	0.000190913	3.12586	1.04325	4.21935	2.88279
154	0.000621032	0.000276358	0.000908138	0.00062049	0.095639	0.0425591	0.139853	0.0955554		15200	0.000138007	6.90894e-05	0.000838282	0.000359256	2.09771	1.05016	12.7419	5.46069
155	0.000621032	0.000207268	0.000628711	0.000500718	0.09626	0.0321266	0.0974502	0.0776113		15300	0.000552029	0.000138179	0.000419141	0.00038124	8.44604	2.11414	6.41285	5.83297
156	0.000621032	0.000414536	0.000698568	0.000595955	0.096881	0.0646677	0.108977	0.092969		15400	0.000207011	0	0.000698568	0.000311212	3.18797	0	10.7579	4.79267
157	0.000414022	0.000414536	0.000908138	0.000596835	0.0650014	0.0650822	0.142578	0.0937031		15500	0.000276014	0	0.000349284	0.000214891	4.27822	0	5.4139	3.3308
158	0.000207011	0	0.000558854	0.000263198	0.0327077	0	0.088299	0.0415853		15600	0.000207011	0	0.00020957	0.000143163	3.22937	0	3.2693	2.23334
159	0.000414022	6.90894e-05	0.000558854	0.000358083	0.0658294	0.0109852	0.0888578	0.0569352		15700	0.000207011	0.000138179	0.00104785	0.000478734	3.25007	2.16941	16.4513	7.51612
160	0.000276014	0.000207268	0.000349284	0.000286121	0.0441623	0.0331629	0.0558854	0.0457793		15800	0.000207011	6.90894e-05	0.00020957	0.000166906	3.27077	1.09161	3.31121	2.63712
161	0.000207011	6.90894e-05	0.000279427	0.000190913	0.0333287	0.0111234	0.0449878	0.030737		15900	0.000414022	0.000207268	0.000419141	0.000357555	6.58294	3.29556	6.66434	5.68513
162	0.000138007	6.90894e-05	0.000838282	0.000359256	0.0223572	0.0111925	0.135802	0.0581994		16000	0.000138007	0	0.000419141	0.00019147	2.20811	0	6.70625	3.06352
163	0.000552029	0.000138179	0.000419141	0.00038124	0.0899807	0.0225231	0.0683199	0.0621421		16100	0.000276014	0.000138179	0.000558854	0.000334398	4.44383	2.22468	8.99756	5.38382
164	0.000207011	0	0.000698568	0.000311212	0.0339498	0	0.114565	0.0510388		16200	0.000138007	6.90894e-05	0.000838282	0.000359256	2.23572	1.11925	13.5802	5.81994
165	0.000276014	0	0.000349284	0.000214891	0.0455424	0	0.0576319	0.035457		16300	0	0.000207268	0.000488998	0.000239279	0	3.37847	7.97066	3.90025
166	0.000207011	0	0.00020957	0.000143163	0.0343638	0	0.0347887	0.023765		16400	0	0	0.000558854	0.000192056	0	0	9.16521	3.14973
167	0.000207011	0.000138179	0.00104785	0.000478734	0.0345708	0.0230759	0.174991	0.0799486		16500	0.000207011	0	0.000419141	0.000215184	3.41568	0	6.91582	3.55053
168	0.000207011	6.90894e-05	0.00020957	0.000166906	0.0347778	0.011607	0.0352078	0.0280402		16600	0.000138007	0	0.000419141	0.00019147	2.29092	0	6.95774	3.1784
169	0.000414022	0.000207268	0.000419141	0.000357555	0.0699696	0.0350283	0.0708348	0.0604269		16700	0.000207011	0	0.000349284	0.000191177	3.45708	0	5.83304	3.19265
170	0.000138007	0	0.000419141	0.00019147	0.0234612	0	0.0712539	0.0325499		16800	6.90036e-05	0	0.000698568	0.000263784	1.15926	0	11.7359	4.43158
171	0.000276014	0.000138179	0.000558854	0.000334398	0.0471985	0.0236286	0.0955641	0.0571821		16900	0	0		0	0	0	0	0
172	0.000138007	6.90894e-05	0.000838282	0.000359256	0.0237372	0.0118834	0.144184	0.061792		17000	0	0		0	0	0	0	0
173	0	0.000207268	0.000488998	0.000239279	0	0.0358574	0.0845966	0.0413953		17100	0	0		0	0	0	0	0
174	0	0	0.000558854	0.000192056	0	0	0.0972407	0.0334178		17200	6.90036e-05	0		2.37138e-05	1.18686	0	0	0.407878
175	0.000207011	0	0.000419141	0.000215184	0.0362269	0	0.0733496	0.0376572		17300	0	6.90894e-05		2.37433e-05	0	1.19525	0	0.41076
176	0.000138007	0	0.000419141	0.00019147	0.0242893	0	0.0737688	0.0336987		17400	0			0	0	0	0	0
177	0.000207011	0	0.000349284	0.000191177	0.0366409	0	0.0618233	0.0338383		17500	0			0	0	0	0	0
178	6.90036e-05	0	0.000698568	0.000263784	0.0122826	0	0.124345	0.0469536		17600	0			0	0	0	0	0
179	0	0	0	0	0	0	0	0		17700	0			0	0	0	0	0
180	0	0	0	0	0	0	0	0		17800	0			0	0	0	0	0
181	0	0	0	0	0	0	0	0		17900	0			0	0	0	0	0
182	6.90036e-05	0	0	2.37138e-05	0.0125587	0	0	0.00431592		18000	0			0	0	0	0	0
183	0	6.90894e-05	0	2.37433e-05	0	0.0126434	0	0.00434503		18100	0			0	0	0	0	0
184	0	0	0	0	0	0	0	0		18200	0			0	0	0	0	0
185	0	0	0	0	0	0	0	0		18300	0			0	0	0	0	0
186	0	0	0	0	0	0	0	0		18400	0			0	0	0	0	0
187	0	0	0	0	0	0	0	0		18500	0			0	0	0	0	0
188	0	0	0	0	0	0	0	0		18600	6.90036e-05			2.37138e-05	1.28347	0	0	0.441077
189	0	0	0	0	0	0	0	0		18700					0	0	0	0
190	0	0	0	0	0	0	0	0		18800					0	0	0	0
18144	0.960254	0.954263	0.943905	0.982328	47.2215	43.3008	51.45	47.3089		1776600	0.866616	0.850974	0.854907	0.884067	4176.57	3792.87	4626.27	4199.09

## Sheet: Fig. S13, 14
Senario 9 AM			Time	541	542	543	544	545	546	547	548	549	550	551	552	553	554	555	556	557	558	559	560	561	562	563	564	565	566	567	568	569	570	571	572	573	574	575	576	577	578	579	580	581	582	583	584	585	586
			Infectios	1	1	1	2	2	2	3	2	3	3	5	5	5	5	4	5	7	8	11	11	12	14	12	12	17	18	20	21	23	24	29	30	32	38	39	38	42	49	50	52	57	59	67	71	76	79
Senario 11 AM			Time	681	682	683	684	685	686	687	688	689	690	691	692	693	694	695	696	697	698	699	700	701	702	703	704	705	706	707	708	709	710	711	712	713	714	715	716	717	718	719	720	721	722	723	724	725	726
			Infectios	1	1	1	1	1	1	1	1	1	1	1	1	1	1	1	1	2	2	2	1	1	1	2	4	4	4	4	4	5	5	5	6	6	5	6	7	8	10	12	12	13	13	12	12	13	13
Scenario 9 PM			Time	1272	1273	1274	1275	1276	1277	1278	1279	1280	1281	1282	1283	1284	1285	1286	1287	1288	1289	1290	1291	1292	1293	1294	1295	1296	1297	1298	1299	1300	1301	1302	1303	1304	1305	1306	1307	1308	1309	1310	1311	1312	1313	1314	1315	1316	1317
			Infectios	1	1	2	2	2	2	3	4	4	4	5	6	7	7	7	8	8	8	11	11	10	9	11	13	15	18	17	21	27	31	35	37	41	48	55	60	72	79	89	100	114	129	141	148	157	160
				t	t+1	t+2	t+3	t+4	t+5	t+6	t+7	t+8	t+9	t+10	t+11	t+12	t+13
time interval	Weekend non-peak (11 AM) Line 5 (Feb. 22nd. 2020)	Weekday Peak (9 AM) Line 7 (Feb. 18th. 2020)	Weekday Peak (9 PM) Line 2 (Feb. 26th. 2020)
t	1	1	1
t+1	1	1	1
t+2	1	1	2
t+3	1	2	2
t+4	1	2	2
t+5	1	2	2
t+6	1	3	3
t+7	1	2	4
t+8	1	3	4															Congestion Level		Interval	Number of Exposed										Reduction in infection rate
t+9	1	3	4															(%)		(m)											compared to Case1
t+10	1	5	5																		Case1		Case2		Case3		Case4		Case 2			Case 3		Case 4
t+11	1	5	6															170-180	0.51			8975		-		830		-		-			-0.908	-
t+12	1	5	7															160-170	0.53			8361		-		809		-		-			-0.903	-
t+13	1	5	7															150-160	0.55			5007		-		378		-		-			-0.925	-
t+14	1	4	7															140-150	0.56			3254		1096		40		4		-0.663			-0.988	-0.999
t+15	1	5	8															130-140	0.59			2257		424		29		11		-0.812			-0.987	-0.995
t+16	2	7	8															120-130	0.61			4019		817		37		11		-0.797			-0.991	-0.997
t+17	2	8	8															110-120	0.64			114		52		14		14		-0.544			-0.877	-0.877
t+18	2	11	11															100-110	0.67			586		200		104		29		-0.658			-0.823	-0.95
t+19	1	11	11															90-100	0.7			601		550		112		34		-0.084			-0.813	-0.943
t+20	1	12	10															80-90	0.75			1271		939		176		55		-0.261			-0.862	-0.957
t+21	1	14	9															70-80	0.8			870		349		65		19		-0.599			-0.926	-0.978
t+22	2	12	11															60-70	0.86			957		375		69		19		-0.608			-0.928	-0.98
t+23	4	12	13															50-60	0.94			364		283		115		26		-0.223			-0.684	-0.93
t+24	4	17	15															40-50	1.06			427		136		30		10		-0.681			-0.93	-0.978
t+25	4	18	18															30-40	1.22			160		22		17		8		-0.866			-0.894	-0.953
t+26	4	20	17															20-30	1.49			56		18		10		5		-0.676			-0.82	-0.91
t+27	4	21	21															10~20	2.11			14		7		6		3		-0.5			-0.571	-0.786
t+28	5	23	27															total				195596		69537		12806		3785		-0.644			-0.935	-0.981
t+29	5	24	31																						-0.644487
t+30	5	29	35
t+31	6	30	37
t+32	6	32	41
t+33	5	38	48
t+34	6	39	55
t+35	7	38	60
t+36	8	42	72
t+37	10	49	79
t+38	12	50	89
t+39	12	52	100
t+40	13	57	114
t+41	13	59	129
t+42	12	67	141
t+43	12	71	148
t+44	13	76	157
t+45	13	79	160
t+46	14	81	167
t+47	14	83	175
t+48	14	91	183
t+49	15	102	203
t+50	14	114	217
t+51	15	115	219
t+52	14	116	228
t+53	16	122	236
t+54	19	128	243
t+55	18	135	249
t+56	16	135	249
t+57	14	140	258
t+58	15	140	260
t+59	16	145	266
t+60	19	145	271
t+61	22	151	281
t+62	23	147	291
t+63	25	152	304
t+64	25	156	304
t+65	26	162	307
t+66	24	167	320
t+67	24	173	326
t+68	22	165	329
t+69	20	166	326
t+70	20	173	322
t+71	20	176	318
t+72	19	181	322
t+73	19	185	318
t+74	16	182	307
t+75	15	179	304
t+76	12	173	299
t+77	12	175	303
t+78	11	177	308
t+79	11	174	307
t+80	11	175	308
t+81	11	170	308
t+82	10	173	301
t+83	8	171	294
t+84	8	168	292
t+85	5	174	289
t+86	6	175	286
t+87	6	172	280
t+88	4	167	275
t+89	4	161	268
t+90	3	156	266
t+91	3	156	249
t+92	3	155	241
t+93	2	153	230
t+94	2	149	223
t+95	2	151	211
t+96	2	153	200
t+97	2	160	185
t+98	2	160	179
t+99	2	155	174
t+100	2	154	168
t+101	2	150	160
t+102	2	135	147
t+103	2	129	137
t+104	2	121	129
t+105	1	118	123
t+106		113	114
t+107		109	105
t+108		104	98
t+109		99	90
t+110		92	87
t+111		91	83
t+112		81	80
t+113		77	76
t+114		71	73
t+115		67	67
t+116		62	62
t+117		58	57
t+118		54	54
t+119		51	51
t+120		49	48
t+121		47	45
t+122		45	42
t+123		42	38
t+124		41	34
t+125		37	33
t+126		35	32
t+127		35	32
t+128		31	30
t+129		31	26
t+130		27	24
t+131		27	23
t+132		26	22
t+133		23	22
t+134		21	21
t+135		20	19
t+136		18	19
t+137		18	17
t+138		17	16
t+139		17	15
t+140		16	15
t+141		15	14
t+142		13	13
t+143		11	12
t+144		11	10
t+145		10	10
t+146		10	10
t+147		9	9
t+148		7	8
t+149		7	8
t+150		6	7
t+151		6	6
t+152		6	6
t+153		6	6
t+154		6	5
t+155		5	5
t+156		5	5
t+157		4	5
t+158		4	5
t+159		4	5
t+160		4	4
t+161		4	4
t+162		4	4
t+163		4	4
t+164		4	4
t+165		4	4
t+166		3	4
t+167		2	4
t+168		1	4
t+168			3
t+168			2
t+168			1
t+168			1
t+168			1
[truncated: 128 more columns]

## Sheet: Fig. S15. & Table S11.
													Days	P(Exposed)				Reduction in infection rate compared to Case 1
	Day	Case 1 Exposed	Case 2 Exposed	Case 3 Exposed	Case 4 Exposed	Day	Case 1 Infection	Case 2 Infection	Case 3 Infection	Case 4 Infection				Case 1	Case 2	Case 3	Case 4	Case 2	Case 3	Case 4
	1	0.00212239	0.00212239	0.00205164	0.0019809	1	0	7.07464e-05	7.07464e-05	7.07464e-05			1	0.0021	0.0021	0.0021	0.002	0	-0.033	-0.067
	2	0.00219314	0.00212239	0.00205164	0.0019809	2	0	7.07464e-05	7.07464e-05	7.07464e-05			2	0.0022	0.0021	0.0021	0.002	-0.032	-0.065	-0.097
	3	0.00247612	0.00219314	0.00205164	0.0019809	3	0	7.07464e-05	0.000141493	7.07464e-05			3	0.0025	0.0022	0.0021	0.002	-0.114	-0.171	-0.2
	4	0.00275911	0.00226388	0.00212239	0.0019809	4	0	7.07464e-05	0.000141493	7.07464e-05			4	0.0028	0.0023	0.0021	0.002	-0.179	-0.231	-0.282
	5	0.0029006	0.00240538	0.00212239	0.0019809	5	0	7.07464e-05	0.000212239	7.07464e-05			5	0.0029	0.0024	0.0021	0.002	-0.171	-0.268	-0.317
	6	0.00304209	0.00247612	0.00212239	0.0019809	6	0	7.07464e-05	0.000212239	7.07464e-05			6	0.003	0.0025	0.0021	0.002	-0.186	-0.302	-0.349
	7	0.00304209	0.00254687	0.00212239	0.0019809	7	0	0.000141493	0.000212239	7.07464e-05			7	0.003	0.0025	0.0021	0.002	-0.163	-0.302	-0.349
	8	0.00332508	0.00261762	0.00219314	0.0019809	8	7.07464e-05	0.000212239	0.000212239	7.07464e-05			8	0.0033	0.0026	0.0022	0.002	-0.213	-0.34	-0.404
	9	0.00367881	0.00282985	0.00233463	0.0019809	9	7.07464e-05	0.000212239	0.000212239	7.07464e-05			9	0.0037	0.0028	0.0023	0.002	-0.231	-0.365	-0.462
	10	0.0039618	0.00318359	0.00233463	0.0019809	10	7.07464e-05	0.000212239	0.000282985	7.07464e-05			10	0.004	0.0032	0.0023	0.002	-0.196	-0.411	-0.5
	11	0.00459851	0.00346657	0.00233463	0.0019809	11	7.07464e-05	0.000212239	0.000282985	0.000141493			11	0.0046	0.0035	0.0023	0.002	-0.246	-0.492	-0.569
	12	0.00643792	0.00551822	0.00240538	0.0019809	12	0.000141493	0.000282985	0.000282985	0.000141493			12	0.0064	0.0055	0.0024	0.002	-0.143	-0.626	-0.692
	13	0.00749912	0.00629643	0.00254687	0.0019809	13	0.000141493	0.000353732	0.000282985	0.000141493			13	0.0075	0.0063	0.0025	0.002	-0.16	-0.66	-0.736
	14	0.00891404	0.00771135	0.00261762	0.0019809	14	0.000353732	0.000353732	0.000282985	0.000141493			14	0.0089	0.0077	0.0026	0.002	-0.135	-0.706	-0.778
	15	0.010046	0.0088433	0.00261762	0.00191015	15	0.000424478	0.000353732	0.000282985	0.000212239			15	0.01	0.0088	0.0026	0.0019	-0.12	-0.739	-0.81
	16	0.0116732	0.00905554	0.00261762	0.00191015	16	0.000495225	0.000353732	0.000353732	0.000212239			16	0.0117	0.0091	0.0026	0.0019	-0.224	-0.776	-0.836
	17	0.013937	0.00933852	0.00261762	0.00205164	17	0.000636717	0.000424478	0.000424478	0.000282985			17	0.0139	0.0093	0.0026	0.0021	-0.33	-0.812	-0.853
	18	0.0167669	0.00990449	0.00261762	0.00205164	18	0.000848956	0.000495225	0.000424478	0.000282985			18	0.0168	0.0099	0.0026	0.0021	-0.409	-0.844	-0.878
	19	0.0204457	0.0110364	0.00261762	0.00219314	19	0.000919703	0.000565971	0.000495225	0.000282985			19	0.0204	0.011	0.0026	0.0022	-0.46	-0.872	-0.893
	20	0.0229218	0.0128758	0.00261762	0.00205164	20	0.0010612	0.000707464	0.000495225	0.000424478			20	0.0229	0.0129	0.0026	0.0021	-0.438	-0.886	-0.91
	21	0.0253979	0.0140785	0.0029006	0.00205164	21	0.00134418	0.000919703	0.000565971	0.000424478			21	0.0254	0.0141	0.0029	0.0021	-0.446	-0.886	-0.919
	22	0.029006	0.0166961	0.0029006	0.00219314	22	0.00141493	0.000990449	0.000636717	0.000495225			22	0.029	0.0167	0.0029	0.0022	-0.424	-0.9	-0.924
	23	0.0372126	0.0186063	0.00297135	0.00226388	23	0.00191015	0.00127343	0.000565971	0.000495225			23	0.0372	0.0186	0.003	0.0023	-0.5	-0.92	-0.939
	24	0.048532	0.0224973	0.00304209	0.00240538	24	0.00282985	0.00141493	0.000565971	0.000495225			24	0.0485	0.0225	0.003	0.0024	-0.536	-0.937	-0.95
	25	0.0563141	0.02844	0.00325433	0.00247612	25	0.00346657	0.00155642	0.000565971	0.000495225			25	0.0563	0.0284	0.0033	0.0025	-0.495	-0.942	-0.956
	26	0.0632473	0.0336753	0.00325433	0.00261762	26	0.00417404	0.00169791	0.000565971	0.000495225			26	0.0632	0.0337	0.0033	0.0026	-0.468	-0.949	-0.959
	27	0.0693314	0.0392642	0.00339583	0.00275911	27	0.00509374	0.00233463	0.000636717	0.000565971			27	0.0693	0.0393	0.0034	0.0028	-0.434	-0.951	-0.96
	28	0.0687655	0.0370004	0.00346657	0.00275911	28	0.00558896	0.0029006	0.00077821	0.000565971			28	0.0688	0.037	0.0035	0.0028	-0.462	-0.95	-0.96
	29	0.0802264	0.0483905	0.00367881	0.00282985	29	0.0068624	0.00403254	0.000848956	0.000565971			29	0.0802	0.0484	0.0037	0.0028	-0.397	-0.954	-0.965
	30	0.087301	0.0525646	0.00367881	0.00297135	30	0.00799434	0.00481075	0.000848956	0.000565971			30	0.0873	0.0526	0.0037	0.003	-0.398	-0.958	-0.966

## Sheet: response for comment B-3-3
	Number of Agent	Congestion	Level of Service	Occupied area of each agent	Distance						size	0.5 m	1 m	1.5 m	2 m	3 m
		(%)		(	(					No mask	0.010 µm	34149	31202	29040	23122	18573
				)	)						0.021 µm	2332	2216	2177	1766	1406
	272	170	F	0.21	0.51						0.040 µm	484	445	424	277	163
	256	160	E	0.22	0.53						0.071 µm	0	0	0	0	0
	240	150		0.23	0.55						0.121 µm	55	53	51	28	17
	224	140		0.25	0.56						0.198 µm	0	0	0	0	0
	208	130		0.27	0.59						0.312 µm	0	0	0	0	0
	192	120		0.29	0.61						total	37019	33916	31692	25193	20158
	176	110	D	0.32	0.64
	160	100		0.35	0.67
	144	90		0.39	0.7
	128	80		0.44	0.75
	112	70		0.5	0.8							0.5	1	1.5	2	3
	96	60		0.58	0.86							37019	33916	31692	25193	20158
	80	50	C	0.7	0.94
	64	40		0.88	1.06
	48	30	B	1.17	1.22
	32	20	A	1.75	1.49
	16	10		3.5	2.11				Y	=	0.0479	x2	+	-0.1884	x	+	100.05
							Micro		Y	=	0.0479	x2	+	-0.1884	x	+	100.05
								Level of Service	F	E					D						C		B	A
								Number of Agent	272	256	240	224	208	192	176	160	144	128	112	96	80	64	48	32	16
								Congestion	170	160	150	140	130	120	110	100	90	80	70	60	50	40	30	20	10
								Occupied area of each agent	0.21	0.22	0.23	0.25	0.27	0.29	0.32	0.35	0.39	0.44	0.5	0.58	0.7	0.88	1.17	1.75	3.5
								Distance (m)	0.51	0.53	0.55	0.56	0.59	0.61	0.64	0.67	0.7	0.75	0.8	0.86	0.94	1.06	1.22	1.49	2.11						0.51	0.53	0.55	0.56	0.59	0.61	0.64	0.67	0.7	0.75	0.8	0.86	0.94	1.06	1.22	1.49	2.11
								Reduction rate	99.9664	99.9636	99.9609	99.9595	99.9555	99.9529	99.949	99.9453	99.9416	99.9356	99.9299	99.9234	99.9152	99.9041	99.8914	99.8756	99.8657					number of particles	99.9664	99.9636	99.9609	99.9595	99.9555	99.9529	99.949	99.9453	99.9416	99.9356	99.9299	99.9234	99.9152	99.9041	99.8914	99.8756	99.8657
								Coefficeint of C																						particle volume	99.9905	99.9888	99.9872	99.9864	99.9841	99.9826	99.9803	99.9781	99.976	99.9726	99.9693	99.9655	99.9608	99.9546	99.9476	99.9392	99.9366
							Micro		Y	=	0.0301	x2	+	-0.1125	x	+	100.04
								Level of Service	F	E					D						C		B	A
								Number of Agent	272	256	240	224	208	192	176	160	144	128	112	96	80	64	48	32	16
								Congestion	170	160	150	140	130	120	110	100	90	80	70	60	50	40	30	20	10
								Occupied area of each agent	0.21	0.22	0.23	0.25	0.27	0.29	0.32	0.35	0.39	0.44	0.5	0.58	0.7	0.88	1.17	1.75	3.5										0.253	0.0161943
								Distance (m)	0.51	0.53	0.55	0.56	0.59	0.61	0.64	0.67	0.7	0.75	0.8	0.86	0.94	1.06	1.22	1.49	2.11										253	16194277
								the number of Particles	99.9905	99.9888	99.9872	99.9864	99.9841	99.9826	99.9803	99.9781	99.976	99.9726	99.9693	99.9655	99.9608	99.9546	99.9476	99.9392	99.9366										1000	1000000000
								Coefficeint of C
							Nano		Y	=	-7011.2	x	+	40813
								Level of Service	F	E					D						C		B	A
								Number of Agent	272	256	240	224	208	192	176	160	144	128	112	96	80	64	48	32	16
								Congestion	170	160	150	140	130	120	110	100	90	80	70	60	50	40	30	20	10
								Occupied area of each agent	0.21	0.22	0.23	0.25	0.27	0.29	0.32	0.35	0.39	0.44	0.5	0.58	0.7	0.88	1.17	1.75	3.5
								Distance (m)	0.51	0.53	0.55	0.56	0.59	0.61	0.64	0.67	0.7	0.75	0.8	0.86	0.94	1.06	1.22	1.49	2.11
								the number of Particles	37237.3	37097.1	36956.8	36886.7	36676.4	36536.2	36325.8	36115.5	35905.2	35554.6	35204	34783.4	34222.5	33381.1	32259.3	30366.3	26019.4
								Coefficeint of C	1	0.996234	0.992469	0.990586	0.984937	0.981172	0.975523	0.969874	0.964226	0.954812	0.945398	0.9341	0.919038	0.896444	0.866318	0.815481	0.698745
							Nano		Y	=	-48642	x	+	218607
								Level of Service	F	E					D						C		B	A
								Number of Agent	272	256	240	224	208	192	176	160	144	128	112	96	80	64	48	32	16
								Congestion	170	160	150	140	130	120	110	100	90	80	70	60	50	40	30	20	10
								Occupied area of each agent	0.21	0.22	0.23	0.25	0.27	0.29	0.32	0.35	0.39	0.44	0.5	0.58	0.7	0.88	1.17	1.75	3.5
								Distance (m)	0.51	0.53	0.55	0.56	0.59	0.61	0.64	0.67	0.7	0.75	0.8	0.86	0.94	1.06	1.22	1.49	2.11
								the number of Particles	193800	192827	191854	191367	189908	188935	187476	186017	184558	182126	179693	176775	172884	167046	159264	146130	115972
								Coefficeint of C	1	0.99498	0.98996	0.98745	0.979921	0.974901	0.967371	0.959841	0.952312	0.939762	0.927213	0.912153	0.892074	0.861955	0.821796	0.754029	0.598414
								Distance	0.51	0.53	0.55	0.56	0.59	0.61	0.64	0.67	0.7	0.75	0.8	0.86	0.94	1.06	1.22	1.49	2.11			1	0.996234	0.992469	0.990586	0.984937	0.981172	0.975523	0.969874	0.964226	0.954812	0.945398	0.9341	0.919038	0.896444	0.866318	0.815481	0.698745
								Particles	0	0	0	0	0	0	0	0	0	0	0	0	0	0	0	0	0
								Volume	0	0	0	0	0	0	0	0	0	0	0	0	0	0	0	0	0			1
								Nano base	1	0.996234	0.992469	0.990586	0.984937	0.981172	0.975523	0.969874	0.964226	0.954812	0.945398	0.9341	0.919038	0.896444	0.866318	0.815481	0.698745			0.996234
								Nano volume	1	0.99498	0.98996	0.98745	0.979921	0.974901	0.967371	0.959841	0.952312	0.939762	0.927213	0.912153	0.892074	0.861955	0.821796	0.754029	0.598414			0.992469
																												0.990586
																												0.984937
																												0.981172
																												0.975523
																												0.969874
																												0.964226
																												0.954812
																												0.945398
																												0.9341
																												0.919038
																												0.896444
																												0.866318
																												0.815481
																												0.698745
